# Supplementary material for: Somatostatin-Expressing Neurons Regulate Sleep Deprivation and Recovery
Source: Genes (Basel). 2026 Jan 1;17(1):51. doi: 10.3390/genes17010051 (PMC12840664; doi:10.3390/genes17010051)
Supplement: Supplementary file 1 [file genes-17-00051-s001.zip]

Archive with 7 entries (7 files):
- Supplementary File S1-Figure_S1.pdf
- Supplementary File S2-Metascape.zip
- Supplementary File S3-genes_PC2.ods
- Supplementary File S4-genes_PC3.ods
- Supplementary File S5-Suuplementary_Tables.pdf
- Supplementary File S6-Supplemetrary_Figures.pdf
- Supplementary File S7-Figures_S42-S44.pdf
