# Supplementary material for: Somatostatin-Expressing Neurons Regulate Sleep Deprivation and Recovery
Source: Genes (Basel). 2026 Jan 1;17(1):51. doi: 10.3390/genes17010051 (PMC12840664; doi:10.3390/genes17010051)
Supplement: Supplementary file 1 [file genes-17-00051-s001.zip › Supplementary File S3-genes_PC2.ods]

## Sheet: genes_PC2
Gnai3
Wnt9a
Axin2
Brat1
Gmpr
Mid2
Mcts1
Ccm2
Mkrn2
Pdgfb
Itga5
C1d
Clcn4
Myo18a
Icosl
Ddx3x
Kcnn3
Usp32
Heatr6
Cnnm3
Mxd1
Gmcl1
Snrnp27
Calm1
Agpat3
Sp1
Glmp
Mef2d
Nom1
Il16
Rac1
Siae
Ssr4
Kmt2a
Ift46
Smg9
Ppard
1810013A23Rik
Metrn
Ciao3
Dbf4
Tm9sf1
Rec8
Mdp1
Ncan
Dyrk1b
Hltf
Rgs20
Snrpd1
Uck1
Tgfb1
Zfp40
Shh
Lcp2
Nab1
Il17ra
Rab8a
Stard3nl
Cdk12
Pafah1b2
Cnot11
Sh3gl1
Grk5
Glg1
Cacnb3
Elavl3
St8sia6
Dusp3
Prodh
Ess2
Crtc1
Crot
Farsa
Gcdh
Nqo1
Lin7b
Tfam
Zfp81
Mmd
Hlf
Clcn3
Utp20
Ddx56
Gab2
Mettl17
Slbp
Rab23
Plod3
Tmem242
Slc1a2
Eif2ak4
Tbl2
Usp40
Kbtbd4
Celf1
Snx6
Pan2
Cs
Ampd3
Tfap4
Rfx5
Bloc1s6
Pex1
Ephb3
Tmbim1
Tmem147
Ggt5
Crip1
Srm
Rbm14
Zdhhc24
Ptbp1
Atp7b
Rundc3a
Slc5a6
Cdc42
Zfp184
Cdk4
Kif5b
Sod2
Stambp
Stx1a
Mrpl49
Tgfbr1
Ankrd26
Hnrnph1
Ctsd
Carhsp1
Rbfox1
Gm41414
Gabpa
Pdcl
Ewsr1
Slc16a12
Cbx5
Apobec3
Mcu
Tfcp2
Cilk1
Snap47
Raver1
Bltp2
Faf1
Vac14
Akt1s1
Fsd1
Sptbn4
Gltp
Bnip2
Scarf2
Zfp715
Amotl1
Cad
Pten
St3gal1
Dedd
Prdm15
Zfp385c
Rnf166
Wdfy2
Tbp
Matcap1
Msh3
E2f4
Surf2
Ppp1cb
Hmgb3
Xk
Clpx
Ttbk1
Serac1
Pdzd11
Capza2
Prpf3
Eps8
Med22
Tnr
Rxra
Prpsap1
Lcorl
Syt14
Ctsz
Ube2a
Mpped2
Cd274
Mapkapk2
Foxred2
Cntnap1
Nt5c3b
Nek8
Arl5b
C1qtnf1
Timp2
Zfp334
Serinc3
Zswim1
Myo1c
Mlx
Ift52
Ints2
Stard3
Mfng
Spag7
Kpna2
Smurf2
2210416O15Rik
Cuedc1
Dhx40
Nol11
Derl2
Kdm6b
Adora2b
Ncor1
Pcgf2
Tbx3
Crhr1
Tada2a
Copz2
Mrpl58
Mrpl45
Pelp1
Scrn1
BC005537
Isyna1
Hars2
Atp6v1e1
Zfp687
Rab4a
Sema6a
Mrpl24
Krt10
Rwdd1
Clvs2
Aig1
Pex3
Wasf1
Tube1
Prep
Arfgef3
Hebp2
Fam184a
Vta1
Gm57851
Smpdl3a
Hsf2
Echdc1
Lrriq1
Ccdc59
Lin7a
Lims1
Tmpo
Nedd1
Pex7
Cdk17
Fgd6
Tmcc3
Socs2
Tcp11l2
Abtb3
Ascl1
Ddx21
Vsir
Thap2
Actr2
Mknk2
Glt8d2
Pofut2
Adarb1
Papolg
Ahsa2
Nprl3
Cdc34
Fgf22
Polrmt
Acsl6
Hspa4
Mapk9
Rufy1
Kremen1
Tnip1
Nipal4
Gabrg2
Npc1l1
Rnf185
Patz1
Ogdh
Mtif2
Pnpt1
Mfap3
Prpsap2
Stxbp4
Bzw2
Elac2
Atxn7l1
Rock2
Cyria
Lpin1
Pum2
Cmpk2
Efr3b
Cbll1
Kif3c
Ddx52
Map3k3
Rnf135
Polg2
Nup85
Recql5
Unk
Trim47
Ncbp3
Snhg16
Mfsd11
Sec14l1
Dhrs13
Prpf8
Nme2
Luc7l3
Abcc3
Xylt2
Slc35b1
Gucy2e
Pfas
Stat5b
Lsm12
Ccdc103
Klhl28
Scfd1
Ap4s1
Sel1l
Ttc8
Ngb
Adck1
Mthfd1
Sptb
Timm9
Ppm1a
4930447C04Rik
Zmynd11
Rps6ka5
Golga5
Gdi2
Dpf3
Mlh3
Erg28
Esrrb
Ccnk
Cdc42bpb
Eif5
Mtr
Sfrp4
Carmil1
Gpld1
Edn1
Mcur1
Kif13a
Nol8
Spin1
Pxdc1
Sptlc1
Ercc6l2
Habp4
Pcbd2
Caml
Zfp369
Smad5
Agtpbp1
A230056J06Rik
Rhobtb3
Glrx
Ndufs6
Tert
Hapln1
Cartpt
Ankra2
Gfm2
Scamp1
Zfyve16
Rasgrf2
Emb
Slc4a7
Gpx8
Ngly1
Nid2
Camk2g
Plau
Ppif
Dph3
Glt8d1
Nek4
Xpo4
Dcp1a
Cab39l
Mipep
Akap11
Diaph3
Nefm
Bora
Sorbs3
Scel
Mbnl2
Nup155
Oxct1
Cideb
Ctnnd2
Tars1
Trio
Atp6v1c1
Baalc
Slc25a32
Dcaf13
Csmd3
Ebag9
Mtss1
Fbxo32
Has2
Adcy8
Asap1
Ppara
Zc3h7b
Rangap1
Xpnpep3
Slc25a17
Mief1
Dnal4
Enpp2
Srebf2
Rpap3
Polr3h
Txndc11
Nudt16l1
Zfp263
Eef2kmt
Ercc4
Sharpin
Gpaa1
Oplah
Grina
Plec
Naprt
Cep97
Chkb
Mapk8ip2
Arsa
Rabl2
Shank3
Kif21a
Cblb
Bbx
Gtpbp8
Prkdc
Cep20
Ntan1
Parn
Boc
Trmt2a
Tomm70a
Snap29
Dlg1
Fgd4
Dnm1l
Igsf11
Tnk2
Gsk3b
Fstl1
Itgb5
Abcc5
Iqcb1
Rfc4
Vps26c
Slc15a2
Gart
Wnt10b
Nckap5l
Prr13
Gtf2ird1
Abcc1
Rfc2
Rpp14
Htd2
Slc38a1
Bsg
P3h3
Ube2j2
Mrps23
Chd1
Tnfrsf12a
Mmut
Spats1
Aars2
Enpp5
Enpp4
Foxp4
Epb41l3
Emilin2
Ndufaf7
Twsg1
Washc1
E4f1
Msh2
Mrpl28
Axin1
Phf1
Cuta
Nudt3
Taf11
Bambi
Mtpap
Adcyap1
Syt4
Mapre2
Esco1
Myo1f
Kifc5b
Tapbp
Ring1
Col11a2
Sting1
Ercc3
Rmc1
Dhx16
Impact
Pggt1b
Mal2
Mbd2
Smad4
Prelid3a
Spire1
Sncaip
Ptpn2
Ldlrad4
Csnk1a1
Grpel2
Nars1
Megf10
Prrc1
Cd74
Tcof1
Pdgfrb
Gnaq
Fam111a
Ddb1
Pcgf5
Tjp2
Slc25a45
Gldc
Rps6kb2
Grk2
Klc2
Doc2g
Apba1
Cpt1a
Peli3
Mrpl11
Fibp
Capn1
Arl2
Kcnk4
Zdhhc6
Dennd10
Aldh18a1
Tctn3
Tm9sf3
Smndc1
Pdcd11
Pcgf6
Gk
Casp7
Nhlrc2
Trub1
Hspa12a
Ints4
Aspscr1
Mob2
Fasn
Dus1l
Zdhhc16
Rab40b
Fn3k
Got1
Erlin1
Sema4g
Oga
Gnl3l
Sat1
Banp
Jph3
Sp4
Cd63
Cdk2
Aatk
Echs1
Apool
Tmc6
Rbfox3
Cbx2
Gaa
Phf6
Atrip
Gm53191
Cnksr2
Wdr73
Jmjd8
Hspa4l
Fam20c
Pdgfa
Get4
Tspan17
Aasdhppt
Sntg1
Tmem14a
Tram1
Slco5a1
Tmem70
Idh1
Nrp2
Rftn2
Coq10b
Sf3b1
Wdr75
Acadl
Carf
Casp8
Ercc5
Tex30
Rev1
Mrpl30
Cracdl
Stat1
Unc50
Plekhb2
Imp4
Sphkap
Cyp27a1
Rnf25
Cnot9
Pecr
Atic
Ankzf1
Trip12
Ncl
Epha4
Rnpepl1
Bok
Cdh7
Cln8
Pam
Cfh
Eif2d
Rassf5
Pik3c2b
Ncf2
Rnf2
Tfb2m
Desi2
Trp53bp2
Copa
Tada1
Pou2f1
Scyl3
Soat1
Slc30a10
Lamb3
Sephs1
Hsd17b7
Enkur
Aldh9a1
Klhl20
Vim
Dnajc1
Plxdc2
Nek6
Mmadhc
Spopl
Abi2
Niban2
Eng
Ptges2
Ermn
Acvr1c
Acvr1
Upp2
Rab14
Slc4a10
Strbp
Wdr5
Notch1
Abca2
Zmynd19
Cwc22
Xirp2
Gm1322
Med19
Phospho2
Mtx2
Itga6
Arl14ep
Traf6
Cstf3
Caprin1
Ext2
Syt13
Chst1
Pacsin3
Lamp5
Cdan1
Haus2
Zfp106
Tyro3
Atrn
Dll4
Cdc25b
Adra1d
Slc23a2
Tmem230
Spred1
Crls1
Pdyn
Polr3f
Rbbp9
Nkx2-2
Tpx2
Snx16
Chmp4c
Lrrcc1
Eif6
Nfs1
Rab5if
Tti1
Rprd1b
Zfp639
Ccdc39
Ttc14
Mecom
Tnik
Mccc1
Exosc9
Rab33b
Mfsd1
Il12a
Ift80
Ppm1l
Nmd3
Nbea
Etfdh
Slc33a1
Vangl1
Casq2
Gdap2
Notch2
Clcc1
Sypl2
Slc16a4
S100a11
Npr1
Crtc2
Adar
Slc50a1
Efna1
Slc35a3
Vcam1
Col11a1
Rnpc3
Trim2
Casp6
Plrg1
Gucy1b1
Ctso
Glrb
Aimp1
Ash1l
Pmf1
Naxe
Fbxw7
Gpr89
Pias3
Tars2
Mrpl9
Tspan5
Zranb2
Pnisr
Ccnc
Ndufaf4
Gtf2b
Pdlim5
Rngtt
C9orf72
Trmo
Erp44
Brinp1
Ptbp3
Hsdl2
Kdm4c
Aco1
Dnaja1
Aptx
Vcp
Pigo
Creb3
Snapc3
Mllt3
Hacd4
Slc6a9
Itgb3bp
Cdkn2c
Eps15
Ttc39a
Rnf11
Usp1
Laptm5
Cc2d1b
Lrrc38
Ephb2
Eloa
Urod
Ccdc163
Nasp
Lurap1
Mknk1
Pink1
Hp1bp3
Azin2
Zfp362
Hdac1
Syf2
Map7d1
Cd164l2
Wasf2
Ppp1r8
Sema3a
Mtf1
Gmeb1
Sf3a3
Casp9
Cdk14
Nol9
Vamp3
Slc4a2
Errfi1
Casz1
Ctnnbip1
Dnajc2
Mfn2
Atad3a
Prkcz
Sdf4
Afap1
Htt
Man2b2
Nsg1
Slc4a1ap
Ociad1
Tbc1d1
Cenpa
Klf3
Pi4k2b
Tada2b
Grpel1
Lias
Ugdh
Gnpda2
Lnx1
Tmem165
Cenpc1
Pigg
Dipk1a
Zfp326
Rufy3
Hsd17b11
Klhl8
Aff1
Bmp3
Fgf5
Wsb2
Dck
Ddx55
Rchy1
G3bp2
Naaa
Sdad1
Rimbp2
Zcchc8
Diablo
Mapkapk5
Kdm2b
Gpc2
Gatc
Srsf9
Cdk8
Mepce
Tpk1
Dlx5
Cald1
Irf5
Tmem209
Herc6
Herc3
Luc7l2
Trim24
Ptn
Prdm5
Smarcad1
Nfu1
Fbxl14
Prickle2
Adamts9
Lrig1
Pole4
Mrpl19
Isy1
Copg1
Cntn6
Tmem43
Edem1
Arl8b
Ptms
Magohb
Ybx3
Etv6
Fam234b
Golt1b
Kcnj8
Itpr2
Far2
Atg7
Vgll4
Cand2
Ing4
Mrpl51
D6Wsu163e
Strn4
Ercc2
Slc7a10
Prmt3
Furin
Unc45a
Iqgap1
Idh2
Ttc23
Fam98c
Tmem126b
Pik3c2a
Sez6l2
Ino80e
Ppme1
Lipt2
Pold3
Myh14
Acer3
Myo7a
Rusf1
Itgam
Fus
Bckdk
Gga2
Trim30a
Knop1
Dhx32
D7Ertd443e
Atp6ap2
Usp9x
Wee1
Tub
Cdk16
Zfp300
Slc9a9
Ccdc22
Wdr13
Rpgr
Brcc3
Msn
Atrx
Chrdl1
Lrch2
Cdkl5
Pdha1
Hccs
Syap1
Ap1s2
Car5b
G6pdx
Dkc1
Zcchc18
Lamp1
Vps36
Naxd
Ido2
Rwdd4a
Mak16
Gsr
Rbpms
Slc7a2
Sorbs2
Heatr3
Eif2ak3
Gins3
Got2
Lsm6
Itfg1
Rfx1
Tecr
Zfp330
Gab1
Bbs2
Cntnap4
Pllp
Tpm4
Cox4i1
Zdhhc7
Cbfb
Tradd
Nip7
Gpr83
Med17
4931406C07Rik
Taf1d
Afg3l1
Abcb10
Cog2
Sprtn
Jam3
Birc3
Dcun1d5
Abhd12
Bco2
Trappc4
Hinfp
Bmp5
Scg3
Ldlr
Dock6
Rsl24d1
Fam81a
Kif23
Ulk3
Aph1b
Usp3
Plscr4
Spg21
Parp16
Dpp8
Dis3l
Zfp949
Cmtm6
Mras
Nme6
Cspg5
Gorasp1
Rpsa
Ss18l2
Cep63
Trak1
Ryk
Slco2a1
Srprb
Topbp1
Bfsp2
Mapkapk3
Ip6k1
Nt5m
Pygm
Mier3
Cntrob
Pwp2
Zswim6
Ugt8a
Arhgef17
Rims3
Slc16a1
Sgpp2
Cspg4
Ucp3
Pebp1
Slx9
Gmppa
Npat
Gas7
Cep15
Cnppd1
Mgll
Ttf2
Shf
Ttll4
Rpgrip1l
Fem1c
Map2k4
Pus7l
Usp37
Clasp2
Spg11
Ctdspl2
Zbtb1
Gtf2a2
Reep4
Rfwd3
Pank1
Pdpr
Gabrb3
Qsox1
Stard9
Lrrc24
Recql4
Tlr13
Tubgcp5
Mrpl15
Klf9
Zfp267
Zbtb41
Skic3
Rxfp1
Rpap1
Phka1
Hdlbp
Ano7
Golim4
Tpst1
Pomt2
Rnf43
Chchd4
Polq
Plekhm1
Flvcr2
Thoc5
Iqsec1
Wbp2
Tulp4
Spata6
Zxdc
Ifit1
Scara3
Caskin2
Zfp418
Slc41a2
Pik3ip1
Zyg11b
Cacna1a
Tmem109
Dbn1
Tmx4
Asb16
Larp6
Art3
Mfsd12
Cactin
Sncb
Atcay
Dapk3
Vat1
Baz1a
Ncapd3
Zc3h12b
Xkr6
Ints6
Tanc1
Epn1
Neu3
Adrb1
Gdpd5
Lzts2
Nup37
Kcnh4
Pcsk7
Thyn1
Prdm8
Tab3
Tgfbi
Tdrd7
Ankrd11
Dcaf10
Tsen34
Sbno2
Selenoo
Tmem161b
Dync1li2
Mrps2
R3hdm4
Syt1
Uba6
Dennd5a
Ibtk
Slain2
Myrf
Gatad2a
Gxylt1
Polr1has
Skp1
Qsox2
Igsf10
Tmem260
Csgalnact1
Serbp1
Sec24a
Pcdh8
Lum
Marchf1
Sh3tc1
Lgi4
Ttyh3
Upf3b
Spart
Arhgap21
Ccdc113
Cab39
Kcnk9
Decr2
Cnep1r1
Dpp10
Topors
Siah1a
Wnt4
Syde2
Dna2
Arhgef26
C1qc
Zfp157
Zfp280c
Bcorl1
Taf6
Tns2
Apln
Ss18
Frem2
Mmaa
Zfp146
Rnf139
Setd7
Arhgap10
Lrrc20
Ndufc1
Elf2
Zfp692
Dzank1
Gemin5
Tap1
Fam53a
Slc12a9
Sf3b6
Trmt6
Rcor3
Slc2a12
Shank2
Zdhhc18
Vash2
Tob1
Rskr
Osbpl5
Kcnmb2
Atp8a1
Lzts3
Cd81
Fam13a
Mrps26
Fam222b
Dzip1l
Fam76b
Abhd18
Rtkn2
Rcor1
Ano10
Cfap68
Snn
Acd
Ptpdc1
Dexi
Cd84
5033430I15Rik
Pde4dip
Usp38
Ncapd2
Trpm4
Galnt18
Wdr36
Spats2l
Kcnh2
Tsr1
Txlng
Pigu
Pals2
Foxq1
Abhd17c
Prr3
Grtp1
Pcid2
Inip
Tctn1
Cep85l
Gng10
Dock10
Tm6sf1
Herc1
Arfrp1
Rtel1
Gmeb2
Bud31
Nup205
Gabpb2
Ascc3
Ctnnal1
Abitram
Vars2
Gcnt1
Kif16b
Itpkb
Man2a2
Fam117a
Edc3
Lmtk2
Usp6nl
Marchf6
Htr5a
Nrn1
Taf4
LOC118567517
Camk1d
Tbc1d19
Rpl22l1
Suv39h1
B3galnt2
Megf9
Cdk5rap2
Atp6v0e2
Fut11
Dcxr
Morc3
Nt5dc1
Asb6
Bltp3a
Ncam1
2210406O10Rik
Nphp4
Rcan2
Ap5z1
Lonrf1
Spout1
Usp53
Bahcc1
Cep131
Zfp597
Zfand1
Trub2
Arhgap29
Nhsl1
Gpr37
Cited2
Coq10a
Pik3cd
Stk32a
Etfbkmt
Rsbn1l
Edrf1
Cox15
Stat2
Nup43
Negr1
Ift88
Orc3
Flywch1
Klhl42
Gramd1b
Cacna2d1
Pnrc1
Rgl3
Ikzf5
2310057M21Rik
Gas8
Prrc2c
Tm7sf3
Trappc5
Ints13
Alx4
Zfp770
Slc25a24
Nsmce4a
Cfap69
Adam22
Wdr7
Ildr2
Rimklb
Efhd2
Hmgn1
Madd
Sh3pxd2b
Creg1
Eif4h
Ints8
Cept1
Iqsec3
Szrd1
Reps2
Iffo2
Dpcd
Wdr43
Iqsec2
Ccdc8
N4bp2l1
Tmco4
Zmiz2
Hectd2
Arhgap12
Dmxl2
Ttc1
Pum3
Mdfic
Mettl18
Meis3
Paqr6
Nthl1
Utp4
Tardbp
Cacna2d4
Cdc42ep4
Vcf1
Mrps27
Bivm
Amot
Kcnj2
Rasl12
Zic5
Gm20604
Pgm5
Coq5
Pde3a
Utp15
Ubac2
Ptpre
Card6
Mcm3
Ipo9
Wipi1
Ammecr1l
Agrn
Elmod1
Wdr41
Igsf3
Tbca
Dync2i1
Vwa1
Ssh1
Cox10
Tent2
Cmklr1
Nxt2
Gnl3
Dlgap3
Rbm7
Dhx29
Adora1
Mios
C1galt1
Leo1
Usp22
Mideas
Mier2
4632404H12Rik
Hirip3
Flad1
Acad12
Garem1
Npl
Jph1
Tmem108
Exog
Gpr153
Zc3h6
Tom1
Notum
Borcs5
Gng2
Synpo
Zfp866
Hic1
Mob1a
Zmpste24
Zfp536
Sptssb
Rab9b
Zbtb37
Hscb
Lysmd4
Wdfy3
Cep164
Mgat2
Gls2
Mrpl50
Irf2bp1
Ccdc141
Cep68
Proca1
Foxo1
Zfp879
Ubr3
Alkbh2
Snhg11
Tigd3
Camsap3
Zfp507
Rin3
Tent5c
Zfp488
Tram1l1
Csrnp2
Plppr4
Slc38a6
Gskip
Airim
Zfp36
Fads6
Lemd2
Zfp444
Zfp367
Pwwp2a
Napepld
Ankrd34b
Megf8
Lrfn4
Zc2hc1c
Lingo2
Prrt2
Zfp574
Sowahb
Wdr81
Akr1e1
Cox19
2810002D19Rik
Esf1
Mfsd5
Wdr89
Thtpa
Wnk1
Gpr158
Teddm2
Ing1
Pofut1
Snx12
Eid2
Patl1
Tmem229b
Nxph1
Pnma3
Myorg
Hnrnpa1
Ppm1e
Camk2n1
Cox17
Kctd4
Zfp319
Unc119b
Zfp316
Mrps7
Mpeg1
Mars2
Spsb4
Pcdhb15
Zfp445
Tmem164
Rnf31
Zfp654
Cyp4x1
Rab2a
Taf9b
Zfp358
Abhd17b
Zbtb44
Dlk2
Xxylt1
Rnf152
Atg16l2
Ankfn1
Slc38a9
Sned1
Akap10
A4galt
Eno4
Zbtb33
Mcmbp
Cyp4f16
Mypop
Fitm2
Tlcd5
Tob2
Morc2b
Prss50
Dcun1d3
Cyb561d1
Lonrf2
Slc25a47
Cdk5r1
Tada3
Atxn7l2
Clec4a1
Bmyc
Ptgr3
Sephs2
Pcdh10
Fam110b
Kcnk3
Zfp219
Zfp2
Dcaf7
Ogfr
Tmem200a
Proser1
Spty2d1
Tceal1
Fzd9
Zfpm1
Grm5
Slc17a5
Tifab
Zbtb14
Zfp646
Zfp672
Zfp280b
Sertad2
Fam161a
Glt1d1
Ankrd55
Zfp697
Bex1
Rspry1
Lgr4
Heatr1
Snx21
Nhsl3
Lypd6
Oprd1
Fam241a
Vstm4
Gpatch11
Prkaa1
Arhgap42
Htr1f
Phospho1
Cdr2l
Sgms2
Prkca
Selenon
Gatd1
P4ha3
Lingo3
Fam174a
Bzw1
Usp42
Pcdh1
Bbs12
Irf2bp2
Kcnj16
Pcdhb6
Xrcc1
Nlgn2
Rtl8c
Mest
Cd209f
Sox6
B3glct
Prdm9
Sec31b
Zfp217
Pard3b
Babam2
Rasal3
Zfp622
Slc39a1
B630019K06Rik
Tmco1
Bmpr1b
Nup188
Cpne8
Isoc2b
Pcdh15
Zmat1
Zfp608
Atad2b
Lamb2
Mrpl35
Brsk2
Yap1
Ptprt
Fes
Styx
Gm9899
Aldh1a1
E030003E18Rik
Trmt1l
AI854703
Dis3l2
Zfp943
Rxfp2
Hunk
Kcnip1
Tanc2
Gper1
Fpgt
Adnp2
A930004D18Rik
Arln
Msi1
Tle5
Thnsl2
Tmem62
Sh3bp2
Oscar
Slc8a1
Zfp869
1600014C10Rik
Msra
Rnd1
4931415C17Rik
Zfp647
Gm9962
Sugct
Zfp78
Mrfap1
Pgbd1
Stam2
Nap1l5
Maf
Srsf11
Mtcl2
Pprc1
Mettl4
Tcf7l1
Izumo4
Prr18
Sag
Npm3
Pla2g4a
Kcnq3
Usp39
Cebpb
Ptprn2
Fry
Kdm5d
Ilrun
A930024E05Rik
Gulp1
Acbd4
Gjc3
Ero1b
Trim12c
Dmac2
Tsbp1
Chst3
Birc2
Mrpl18
E2f6
Zfp317
Lgals8
Zfp746
Tmem178b
Megf6
Ankrd29
Zfp119a
Abat
Sema3b
Nfam1
Sez6l
Zfp846
Arhgap35
Mrps14
Dock1
Map2k5
Znrf2
Dhcr7
Fam133b
Tmod3
Memo1
0610030E20Rik
Kcnt1
Nap1l1
Kcnc1
Hdhd5
Grin2a
Sh2d3c
Zfp945
Ntrk3
E430016F16Rik
Pde1a
Csf2ra
Fxn
Zfp426
Arhgef12
Tor4a
Akap17b
Rcan3
Nkapd1
Zfp422
4930453N24Rik
Hspa2
Ntm
Atxn7l3
Dhps
Alox5ap
Tpt1
Cend1
Alyref2
Gtf2i
Ap2a1
Sntb1
Samd5
Dcc
Mrps9
Plekhh1
Rxfp3
Nsa2
Tmem263
Lsamp
Sap18b
Dnajc30
Fnip2
Stk19
Dnai1
Stx17
Nol10
Skic8
Dpp6
Akap6
Mdc1
Med9
Dlgap4
Cyp2d22
Armt1
Slc25a3
Myt1l
Lmtk3
Qki
Zfp119b
Cttnbp2nl
Unc13c
Cnih4
Opcml
Morf4l1
Morf4l1b
Borcs7
Srpk2
Ncs1
Ppox
Hikeshi
Phactr2
Acadm
Stat4
Zfp696
Mrpl42
Ccni
Manbal
Ing2
Lrrc40
Pstk
Nol7
Grm4
Luzp2
Rpl27
Alg11
Tmed5
Syne2
Sema3e
Sp3os
Tnfrsf11b
Rnf217
Gpatch1
Chd4
Rpl7l1
Zkscan8
Gpn1
Cnnm2
Cpap
Ano6
Hvcn1
Tank
Aox3
mt-Co1
Tacc1
Ubr4
Med18
Gm1976
Trim12a
Vps37b
Nrxn3
Plekhd1
Zfyve26
Rdh11
Gm10163
Rnasel
Ecsit
Nck2
Vsig10
Uqcc4
Zfp160
Ptprz1
Csde1
Sf3b4
Sp9
Zbtb34
Nxph2
Dusp22
Tmem19
Strada
Scn2b
Xntrpc
Rnf121
Erich6
Rgma
Nsmce3
Utp3
Tmem35b
Pnma8b
Bicra
Cfap210
Lrrc73
Mboat4
Smim15
Zfp942
Zfp777
Rimbp3
Rom1
Hnrnpul2
Rtl4
Gspt2
Nanos1
Zfp9
Tmem254
Cep170b
Gpr27
4933439C10Rik
Gm12258
Zxdb
Gm8098
Nudt11
H2-D1
Wdr90
Cops9
Lmbrd1
Il11ra1
B3gnt6
Exoc8
Zfp976
Gm10654
AI429214
S100a16
Tox2
Sox2
Kif5a
Tspyl3
Fndc10
Gas2l3
Morrbid
Inafm2
Nxpe3
Cerkl
Pde11a
Aarsd1
6330403L08Rik
Zc3h3
Selenos
Ywhaq
Mog
Rpl35rt
AI593442
Sarnp
Ppil6
Ube2d3
Marchf10
Gm14326
Gm14295
Dpm1
Slc8a3
Fam228a
Rab9
St6galnac4
Rab7
Apoo
Zfx
Prrt4
Gm715
Gm14584
Gm12057
Rpl10a-ps1
Mir22hg
Snhg15
6330418K02Rik
D330050G23Rik
1700003M07Rik
Zfp335os
Gm16796
Lin52
Gm15411
Mkln1os
Ubap1l
A330102I10Rik
Gm16023
A730081D07Rik
5330413P13Rik
A430108G06Rik
A430035B10Rik
AW495222
BC065397
Gm11266
Phtf1os
Ier3ip1
Gm15446
[truncated: 82 more rows]

## Sheet: Allen Brain Atlas 10x scRNA 2021
Term	Overlap	P-value	Adjusted P-value	Old P-value	Old Adjusted P-value	Odds Ratio	Combined Score	Genes
Mouse 96 Sst up	413/2354	1.49185127497366E-29	1.07711662053098E-26	0	0	2.03687048333261	135.197176246649	THYN1;LSM12;ZFP160;ZXDB;ZXDC;BBX;PWWP2A;ADNP2;PXDC1;CEP97;VPS36;STARD3;TSPYL3;STARD9;WDR75;MED9;PHKA1;EID2;TARS2;A630089N07RIK;RABL2;NHLRC2;RNF121;UNC119B;TTYH3;PRKDC;NPRL3;MEPCE;CEP85L;PRDM15;PDGFA;AKAP17B;PRPSAP1;PRPSAP2;GRPEL1;RDH11;GRPEL2;IRF2BP1;IRF2BP2;UPF3B;EIF2AK4;FIBP;TBL2;EIF6;SLC6A9;CDK12;OGFR;PIGU;ZFP367;DIS3L;WDR41;MED19;CYB561D1;PHF6;PFAS;ING1;MRPL42;GLT1D1;TMEM43;ZFP362;XXYLT1;0610…
Mouse 1 CR down	160/769	3.32095620456712E-18	1.19886518984873E-15	0	0	2.3660356532006	95.2241308310299	SLC23A2;TRIO;MT-CO1;ZFP846;CTNND2;FRY;NUDT3;DCAF7;ABHD12;PPP1CB;CHCHD4;ATCAY;HERC1;PPME1;KIF5A;KIF21A;ENPP5;FAM81A;MAP2K4;PNISR;RBFOX1;SLC38A1;TMEM178B;SCAMP1;TANC2;GABRG2;DYNC1LI2;HNRNPUL2;KCNQ3;WDFY3;ARL8B;ZFP106;COPA;ANKRD11;CSTF3;SEL1L;HSPA4L;UBR3;SEZ6L2;PRKCZ;GLG1;GMCL1;ARHGAP21;DPP6;BRINP1;SNTG1;G3BP2;AP4S1;SLC38A9;IP6K1;LONRF2;ATP6V1C1;SRPK2;SYT4;ZRANB2;CBX5;GOT1;IQSEC1;HSPA4;GOT2;SS18L2;P…
Mouse 6 Lamp5 Lhx6 down	80/313	1.44259104118321E-14	3.47183577244758E-12	0	0	3.03301848366226	96.6615422483568	RAB7;TRIO;DDX3X;PLEKHB2;CTNND2;HP1BP3;FRY;NUDT3;PTMS;ELAVL3;SPRED1;AKAP11;HERC1;PPME1;KIF5B;NCS1;HABP4;RAC1;ATP6V1E1;ARFGEF3;DLGAP4;RAB2A;ZYG11B;PNISR;SMIM13;MBNL2;AGTPBP1;CAMK1D;MMD;ATP6AP2;NDUFC1;SCAMP1;RANGAP1;RUNDC3A;TANC2;LMBRD1;NCOR1;HNRNPH1;HNRNPUL2;SARNP;WDFY3;FLYWCH1;TNIK;ZMYND11;MAPRE2;LUC7L2;GAS7;ARL8B;GRAMD1B;NLGN2;CAB39;PPM1L;WBP2;ANKRD11;ADAM22;PRICKLE2;CACNA1A;ASAP1;CLCN3;GRIN2A;DP…
Mouse 360 OPC down	164/937	1.01601092021224E-11	1.8338997109831E-09	0	0	1.89650171926071	48.005298245768	SLC23A2;TRIO;CCNI;ATP8A1;MYT1L;UBE2D3;MRFAP1;PEBP1;WDR89;NUDT3;DCAF7;ABHD12;PPP1CB;ATCAY;HERC1;PPME1;FAM174A;KIF5B;BSG;RAB2A;MAP2K4;AGTPBP1;CDKL5;MBNL2;TMEM178B;REV1;RPSA;SCAMP1;FAM133B;TMX4;DYNC1LI2;SNHG11;RUFY3;KCNQ3;SNRNP27;WDFY3;TNIK;ARL8B;KMT2A;CSTF3;PDE1A;HSPA4L;CACNA1A;UBR3;PRKCZ;GJC3;KCNQ1OT1;G3BP2;TSPAN5;AP4S1;KIF3C;SRPK2;PTPRN2;ZRANB2;SYT1;FUS;HSPA4;NSG1;TBCA;NTAN1;PUM2;MRPL30;BC005537;…
Mouse 362 Oligo down	142/791	4.29139546058397E-11	6.19677504508325E-09	0	0	1.9476418915699	46.4937645688056	SLC23A2;CCNI;ATP8A1;CTNND2;MRFAP1;PEBP1;FRY;NUDT3;DCAF7;HERC1;BSG;KIF21A;ATP6V1E1;BORCS7;MAP2K4;PNISR;RBFOX1;AGTPBP1;CACNA2D1;SCAMP1;RUNDC3A;TANC2;FAM133B;MORF4L1;TMX4;DYNC1LI2;SNHG11;RUFY3;SARNP;NCL;ARL8B;TMEM161B;KMT2A;ANKRD11;CSTF3;NTM;COX17;PCDH15;CACNA1A;UBR3;GLG1;GMCL1;DPP6;BRINP1;KCNQ1OT1;G3BP2;TSPAN5;ATP6V1C1;SRPK2;SYT4;ZRANB2;CBX5;SYT1;FUS;IQSEC1;HSPA4;GOT2;ABHD18;NTAN1;PUM2;CS;MRPL30;NB…
Mouse 355 V3d down	111/576	8.64169399085976E-11	1.03988384356679E-08	0	0	2.11374936580416	48.9794565994235	ATP8A1;CCNI;UBE2D3;NUDT3;ABHD12;PPP1CB;CHCHD4;HERC1;HABP4;RAB2A;AGTPBP1;TMEM178B;FBXW7;SCAMP1;RUNDC3A;SNHG11;RUFY3;WDFY3;TNIK;FLYWCH1;ARL8B;TMEM161B;NRN1;KMT2A;ANKRD11;HSPA4L;SEL1L;UBR3;SEZ6L2;GLG1;DPP6;KCNQ1OT1;G3BP2;IP6K1;ATP6V1C1;SRPK2;SYT4;GOT1;FUS;IQSEC1;ABHD18;PUM2;BC005537;EIF5;NBEA;CAPRIN1;GNAQ;SPIRE1;CDK12;PAM;GSK3B;RNF11;RAB7;DDX3X;USP32;PTEN;ZCCHC18;AKAP11;TRIM2;WDR7;RAC1;DNM1L;ARFGEF3…
Mouse 366 Oligo down	141/795	1.21022789119847E-10	1.24826362492185E-08	0	0	1.91759662332383	43.7883999086669	ZFP445;CTNND2;UBE2D3;MRFAP1;PEBP1;FRY;BZW1;NUDT3;ABHD12;PPP1CB;HERC1;KIF5B;KIF21A;ATP6V1E1;HMGN1;RAB2A;PNISR;RBFOX1;AGTPBP1;CDKL5;CACNA2D1;SCAMP1;RUNDC3A;FAM133B;EWSR1;SNHG11;HNRNPUL2;RUFY3;SNRNP27;WDFY3;TNIK;ARL8B;COPA;KMT2A;ANKRD11;HSPA4L;PCDH15;UBR3;GLG1;ARHGAP21;SCFD1;DPP6;KCNQ1OT1;G3BP2;TSPAN5;IP6K1;ATP6V1C1;TRMT1L;CDK17;SRPK2;SYT1;IQSEC1;HSPA4;PRRC2C;ABHD18;PUM2;BC005537;EIF5;GNAQ;CAPRIN1;S…
Mouse 57 Vip down	56/220	1.52791475775165E-10	1.37894306887086E-08	0	0	2.99227120602894	67.6311552907712	TRIO;NUDT3;SLC8A1;PTMS;AKAP10;YWHAQ;KIF5A;WDR7;DNM1L;ZYG11B;MAP2K4;ACTR2;SMIM13;MBNL2;AGTPBP1;CAMK1D;RBFOX3;WSB2;MMD;MAPK8IP2;SCAMP1;RANGAP1;SEZ6L;RUNDC3A;CNKSR2;KCNQ3;PAFAH1B2;GAS7;ARL8B;CAB39;ROCK2;SEL1L;PRICKLE2;PRKCZ;PPM1E;CDC42;GRIN2A;EPB41L3;G3BP2;ATP6V1C1;GPR158;SYT4;GOT1;CSNK1A1;NTRK3;GOT2;SLC4A10;NSG1;EIF5;CAPZA2;OCIAD1;CDK5R2;TPT1;SCN2B;CDK5R1;GRINA
Mouse 125 DG down	88/425	1.92797800297244E-10	1.54666679794011E-08	0	0	2.30234918405067	51.5021218177531	GSK3B;RNF11;RAB7;PLEKHB2;ADAR;ZCCHC18;BZW1;SLC8A1;ELAVL3;CHCHD4;SPRED1;ATCAY;YWHAQ;PPME1;KIF5A;SPIN1;HABP4;KIF21A;DNM1L;ATP6V1E1;ENPP5;ARFGEF3;DLGAP4;SMIM13;ZYG11B;SLC38A1;DUSP3;CDKL5;TMEM178B;ATP6AP2;SCAMP1;RANGAP1;ITFG1;PPM1A;DYNC1LI2;IMPACT;TMX4;LMBRD1;A230057D06RIK;SNHG11;RUFY3;WDFY3;FLYWCH1;MAPRE2;PAFAH1B2;SNAP47;NLGN2;KMT2A;CAB39;HSPA4L;SEL1L;ADAM22;CEND1;CLCN3;GMCL1;CDC42;MAPK9;DZANK1;G3BP…
Mouse 376 VLMC down	84/422	3.61333932012073E-09	2.60883098912717E-07	0	0	2.18668372514526	42.5061434539142	RNF11;SLC25A3;RAB7;DDX3X;CELF1;USP32;UBE2D3;GDI2;HP1BP3;PTEN;PPP1CB;GRM5;AKAP11;HERC1;ACADL;YWHAQ;TRIM2;SPIN1;WDR7;RAC1;ATP6V1E1;DLGAP4;RBFOX1;MBNL2;ARHGEF12;MMD;ELMOD1;ATRX;ATP6AP2;RPSA;ASH1L;PPM1A;LMBRD1;SNHG11;HNRNPH1;NCL;CSDE1;LUC7L3;WDFY3;FLYWCH1;ZMYND11;ARL8B;SNAP47;CAB39;WBP2;ANKRD11;NRXN3;UBR3;CACNA1A;CLCN3;PRKCZ;PPM1E;GLG1;TM9SF3;GRIN2A;OXCT1;KCNQ1OT1;G3BP2;REPS2;TSPAN5;NCAM1;HNRNPA1;SNC…
Mouse 365 Oligo down	112/625	5.72385119805229E-09	3.75692778635796E-07	0	0	1.92889443009667	36.6077620699837	SLC23A2;TRIO;CTNND2;PEBP1;DCAF7;NUDT3;ABHD12;PPP1CB;ATCAY;HERC1;PPME1;KIF5B;BSG;HABP4;TNR;KIF21A;ATP6V1E1;BORCS7;MAP2K4;PNISR;RBFOX1;AGTPBP1;TMEM178B;FBXW7;SCAMP1;RUNDC3A;TMX4;SNHG11;HNRNPUL2;SARNP;NCL;WDFY3;FLYWCH1;ZFP106;KMT2A;HSPA4L;UBR3;CEND1;KCNQ1OT1;G3BP2;TSPAN5;ATP6V1C1;CDK17;SRPK2;ZRANB2;CBX5;PDHA1;SYT1;FUS;HSPA4;ABHD18;GNAQ;RNF11;SLC25A3;RAB7;CELF1;FAF1;GDI2;PTEN;CTDSPL2;PTMS;AKAP11;ACAD…
Mouse 367 Oligo down	120/698	1.94515574996446E-08	1.17033537622862E-06	0	0	1.8348623853211	32.5786031063952	SLC23A2;CTNND2;UBE2D3;PEBP1;FRY;DCAF7;NUDT3;ABHD12;PPP1CB;HERC1;PPME1;BSG;ATP6V1E1;BORCS7;HMGN1;MAP2K4;PNISR;RBFOX1;AGTPBP1;CDKL5;WSB2;SCAMP1;TMX4;SNHG11;HNRNPUL2;RUFY3;NCL;FLYWCH1;ARL8B;ZFP106;KMT2A;CSTF3;HSPA4L;CEND1;GMCL1;DPP6;KCNQ1OT1;G3BP2;TSPAN5;ATP6V1C1;CDK17;SRPK2;ZRANB2;CBX5;SYT1;HSPA4;GOT2;PUM2;MRPL30;GNL3L;GNAQ;SPIRE1;PAM;GSK3B;RNF11;SLC25A3;CELF1;GDI2;PTEN;PTMS;SPRED1;AKAP11;ACADL;TRI…
Mouse 361 Oligo down	148/913	2.31622062624425E-08	1.28639330165257E-06	0	0	1.71586809146271	30.1662375285423	SLC23A2;ZFP445;CCNI;ATP8A1;MYT1L;CTNND2;UBE2D3;MRFAP1;PEBP1;BZW1;NUDT3;PPP1CB;ATCAY;HERC1;FAM174A;KIF5B;BSG;KIF21A;ATP6V1E1;PNISR;RBFOX1;MBNL2;TMEM178B;CACNA2D1;SCAMP1;TANC2;TMX4;DYNC1LI2;SNHG11;RUFY3;SNRNP27;WDFY3;ARL8B;MRPL18;CSTF3;CACNA1A;UBR3;PRKCZ;GLG1;GMCL1;DPP6;SNTG1;KCNQ1OT1;G3BP2;TSPAN5;SRPK2;PTPRN2;ZRANB2;CBX5;SYT1;FUS;HSPA4;PRRC2C;ABHD18;TBCA;NTAN1;PUM2;BC005537;EIF5;NBEA;GNAQ;CAPRIN1;…
Mouse 121 DG down	74/372	3.14151957450171E-08	1.6201265234216E-06	0	0	2.17900211235595	37.6443841008565	RNF11;PLEKHB2;HP1BP3;BMYC;ADAR;ZCCHC18;FRY;SLC8A1;ELAVL3;ATCAY;HERC1;YWHAQ;KIF21A;DNM1L;ARFGEF3;MAP2K4;PNISR;SMIM13;SLC38A1;DUSP3;TMEM178B;ATP6AP2;SCAMP1;ITFG1;PPM1A;DYNC1LI2;TMX4;IMPACT;LMBRD1;A230057D06RIK;SNHG11;RUFY3;KCNQ3;WDFY3;ANKRA2;GAS7;SNAP47;KMT2A;ROCK2;ADAM22;CEND1;AKAP6;SEZ6L2;PRKCZ;GMCL1;MAPK9;DZANK1;G3BP2;REPS2;AP4S1;ATP6V0E2;SNCB;EPS15;LONRF2;ATP6V1C1;CLASP2;SRPK2;SYT4;PTPRN2;CBX5;…
Mouse 364 Oligo down	111/650	9.55145314131149E-08	4.5974327786846E-06	0	0	1.81581823264798	29.3508631051934	SLC23A2;ATP8A1;CTNND2;PEBP1;DCAF7;NUDT3;ABHD12;ATCAY;HERC1;PPME1;BSG;ATP6V1E1;BORCS7;MAP2K4;PNISR;RBFOX1;AGTPBP1;TMEM178B;FBXW7;SCAMP1;RUNDC3A;TANC2;TMX4;SNHG11;HNRNPUL2;RUFY3;SARNP;NCL;FLYWCH1;ZFP106;KMT2A;CSTF3;HSPA4L;CEND1;GMCL1;KCNQ1OT1;EPB41L3;G3BP2;TSPAN5;KIF3C;IP6K1;ATP6V1C1;CDK17;ZRANB2;CBX5;SYT1;FUS;IQSEC1;HSPA4;GOT2;ABHD18;TBCA;PUM2;GNL3L;ACER3;RNF11;SLC25A3;CELF1;FAF1;GDI2;HP1BP3;PTEN;…
Mouse 363 Oligo down	128/784	1.41037065358873E-07	6.36429757431914E-06	0	0	1.72374366527698	27.1907516288999	SLC23A2;ATP8A1;CTNND2;PEBP1;FRY;NUDT3;DCAF7;ABHD12;CHCHD4;ATCAY;HERC1;BSG;ATP6V1E1;BORCS7;RAB2A;MAP2K4;RBFOX1;AGTPBP1;TMEM178B;CACNA2D1;RPSA;SCAMP1;RUNDC3A;TMX4;DYNC1LI2;SNHG11;RUFY3;NCL;FLYWCH1;ARL8B;KMT2A;CSTF3;NTM;CEND1;UBR3;GMCL1;SCFD1;KCNQ1OT1;G3BP2;TSPAN5;AP4S1;ATP6V1C1;SRPK2;ZRANB2;CBX5;SYT1;FUS;IQSEC1;HSPA4;ABHD18;NTAN1;PUM2;CS;MRPL30;NBEA;GNAQ;OGDH;PAM;SLC25A3;RAB7;RNF11;USP37;CELF1;USP3…
Mouse 373 SMC down	85/489	1.45015316039065E-06	6.05703998013398E-05	0	0	1.84520592770344	24.806655804105	GSK3B;RNF11;SLC25A3;RAB7;TRIO;DDX3X;CCNI;CELF1;USP32;UBE2D3;GDI2;HP1BP3;MRFAP1;PEBP1;PTMS;MRPL42;FAM174A;KIF5B;BSG;SPIN1;TIMP2;RAC1;ATP6V1E1;DLGAP4;GTF2I;RAB2A;PNISR;ACTR2;MBNL2;STRBP;ATRX;ASH1L;SCAMP1;PPM1A;NCOR1;SNHG11;HNRNPH1;NDUFS6;NCL;CSDE1;C1D;SNRNP27;LUC7L3;ZMYND11;LUC7L2;KMT2A;PPM1L;CAB39;ROCK2;ANKRD11;NTM;TULP4;PRICKLE2;AKAP6;ASAP1;TM9SF3;CDC42;CAMK2N1;OXCT1;KCNQ1OT1;EIF4H;HNRNPA1;CLASP2…
Mouse 122 DG down	69/373	1.51006536900847E-06	6.05703998013398E-05	0	0	1.98604792532748	26.6197105883411	RNF11;PLEKHB2;TECR;HP1BP3;BMYC;ADAR;ZCCHC18;CTDSPL2;SLC8A1;CHCHD4;HERC1;HABP4;SPIN1;TIMP2;KIF21A;UPP2;WDR7;ATXN7L1;DNM1L;ENPP5;ARFGEF3;MAP2K4;SMIM13;SLC38A1;ATP6AP2;ITFG1;DYNC1LI2;TMX4;IMPACT;LMBRD1;A230057D06RIK;SNHG11;RUFY3;WDFY3;MAPRE2;NLGN2;KMT2A;PDE1A;HSPA4L;SEL1L;ADAM22;CEND1;MTIF2;PRKCZ;MAPK9;RSBN1L;G3BP2;REPS2;AP4S1;HNRNPA1;EPS15;LONRF2;ATP6V1C1;CLASP2;SRPK2;SYT4;PTPRN2;CBX5;PDHA1;IQSEC1;…
Mouse 129 L2/3 IT APr down	42/191	2.08722875775475E-06	7.93146927946806E-05	0	0	2.45525069088038	32.1138769678648	SNAP47;NRN1;PLEKHB2;WBP2;HSPA4L;PEBP1;CEND1;ADAR;LDLRAD4;ZCCHC18;ABHD12;CDC42;MAPK9;AKAP11;SNTG1;KIF5A;CEP170B;EFHD2;CSMD3;ATP6V1E1;DNM1L;ATP6V0E2;ATP6V1C1;ARFGEF3;IQCB1;SMIM13;DUSP3;GOT1;USP22;GOT2;ATP6AP2;NSG1;SYT13;ITFG1;GNL3L;A230057D06RIK;RUFY3;ANKRA2;PAFAH1B2;TPT1;COPS9;GRINA
Mouse 368 Oligo down	103/643	5.57820749627824E-06	0.000201373290615644	0	0	1.674933093781	20.2610678022777	CCNI;UBE2D3;MRFAP1;PEBP1;NUDT3;PPP1CB;KIF5B;KIF21A;ATP6V1E1;RAB2A;PNISR;TANC2;DYNC1LI2;SNHG11;RUFY3;SNRNP27;WDFY3;ARL8B;ANKRD11;SEL1L;PCDH15;UBR3;GLG1;TSPAN5;KIF3C;CDK17;SRPK2;SYT1;FUS;PRRC2C;NTAN1;PUM2;BC005537;EIF5;NBEA;CAPRIN1;GNAQ;OGDH;CDK12;CALM1;PAM;COPS9;GSK3B;SLC25A3;RAB7;DDX3X;CELF1;USP32;TECR;HP1BP3;PTMS;GRM5;SPRED1;ACADL;TIMP2;SDF4;DIS3L2;ARHGEF12;STRBP;ATRX;ASH1L;ITFG1;PPM1A;DNAJC1;LM…
Mouse 359 OPC down	127/841	9.80812897843843E-06	0.000327898751797494	0	0	1.56526610644258	18.0511167987135	TRIO;ATP8A1;MYT1L;UBE2D3;MRFAP1;PEBP1;WDR89;ABHD12;PPP1CB;ATCAY;HERC1;FAM174A;KIF5B;BSG;DENND5A;RAB2A;PNISR;MBNL2;TMEM178B;CACNA2D1;RPSA;TANC2;TMX4;DYNC1LI2;SNHG11;RUFY3;KCNQ3;WDFY3;TNIK;ARL8B;KMT2A;PDE1A;SEL1L;CACNA1A;UBR3;GLG1;SCFD1;KCNQ1OT1;CDK17;SRPK2;PTPRN2;CBX5;SYT1;FUS;SS18L2;SLC4A10;PRRC2C;ABHD18;PUM2;BC005537;NBEA;GNAQ;CAPRIN1;SPIRE1;CDK12;CALM1;PAM;COPS9;GABRB3;GSK3B;RNF11;USP37;DDX3X;C…
Mouse 374 VLMC down	85/513	1.00235548570103E-05	0.000327898751797494	0	0	1.73934967872369	20.0209110130328	GSK3B;SLC25A3;RAB7;CCNI;CELF1;MRPS14;SETD7;UBE2D3;HP1BP3;PTEN;MRFAP1;PEBP1;PPP1CB;YWHAQ;FAM174A;KIF5B;TIMP2;SDF4;UPP2;DENND5A;RAC1;ATP6V1E1;RAB2A;PNISR;ACTR2;RBFOX1;CACNA2D1;STRBP;ATRX;NDUFC1;ASH1L;LMBRD1;NCOR1;SNHG11;HNRNPH1;NDUFS6;CSDE1;C1D;SNRNP27;LUC7L3;ZMYND11;LUC7L2;GAS7;ROCK2;ANKRD11;NTM;TULP4;PRICKLE2;NRXN3;MLLT3;PPM1E;TM9SF3;CAMK2N1;OXCT1;KCNQ1OT1;EPB41L3;EIF4H;SLC38A9;HNRNPA1;SF3B1;SRSF…
Mouse 97 Sst up	169/1184	1.04455281043523E-05	0.000327898751797494	0	0	1.47119243753525	16.8736012749694	ZFP445;ZFP846;FAM13A;PREP;TXNDC11;AI854703;POFUT2;RPS6KA5;DENND5A;ATXN7L1;STK32A;SEPHS1;BORCS7;TMPO;BORCS5;NOM1;ESCO1;LMTK3;COG2;B630019K06RIK;IFT80;ALG11;FAM133B;MORF4L1;IFT88;PHOSPHO2;PRPF3;RPL7L1;FAR2;RABL2;NHLRC2;SLBP;INO80E;BRSK2;TTYH3;GPR89;UBA6;MRPL19;COX17;UBR4;GPR83;BRCC3;LIAS;PRPF8;TTBK1;MRPL11;BLOC1S6;DHX32;DPP8;MAN2A2;MIER3;HLTF;UTP20;DECR2;PATZ1;SNX6;B3GALNT2;ANKRD34B;ABCA2;ANKRD29;C…
Mouse 132 L2/3 IT PPP down	38/177	1.12598056880244E-05	0.000338732487781401	0	0	2.37790902307508	27.0945402793868	SNAP47;RAB7;PEBP1;CEND1;CCNC;ADAR;ZCCHC18;ELAVL3;CDC42;ATCAY;ACADL;PPME1;BSG;HABP4;CEP170B;ATP6V1E1;DNM1L;ATP6V0E2;EPS15;ATP6V1C1;ARFGEF3;IQCB1;SMIM13;AGTPBP1;GOT1;CSNK1A1;GOT2;PRRC2C;MAPK8IP2;DNAJA1;GNL3L;RAB14;RUFY3;CSDE1;OCIAD1;PAFAH1B2;SCN2B;GRINA
Mouse 358 Astro down	103/656	1.33734578392644E-05	0.000386225462397957	0	0	1.63433502042696	18.3408975083672	ATP8A1;CCNI;PLEKHB2;UBE2D3;MRFAP1;PEBP1;NUDT3;ABHD12;PPP1CB;HERC1;KIF5A;TNR;KIF21A;RAB2A;PNISR;RBFOX1;MBNL2;RPSA;SCAMP1;TANC2;SNHG11;KCNQ3;TNIK;ARL8B;COPA;HSPA4L;SEL1L;ARHGAP21;KCNQ1OT1;CDK17;SRPK2;ZRANB2;CBX5;SYT1;FUS;SS18L2;PRRC2C;PUM2;MRPL30;NBEA;CAPRIN1;GNAQ;OGDH;PAM;GSK3B;RNF11;SLC25A3;RAB7;CELF1;TECR;HP1BP3;BMYC;ZCCHC18;PTMS;ACADL;YWHAQ;TRIM2;TIMP2;ACTR2;STRBP;ATRX;ASH1L;ITFG1;EPN1;ATRN;PPM…
Mouse 54 Vip down	38/179	1.47589242492832E-05	0.00040984397338394	0	0	2.34391611497412	26.0729320826037	TRIO;ATP8A1;ROCK2;HSPA4L;PRICKLE2;SLC8A1;PPP1CB;CDC42;YWHAQ;TRIM2;KIF5A;EPB41L3;UPP2;WDR7;NXPH1;RAC1;ATP6V1C1;MAP2K4;SYT4;ACTR2;SMIM13;AGTPBP1;MBNL2;FBXW7;MMD;GOT2;SLC4A10;PDE4DIP;NSG1;SCAMP1;RANGAP1;RUNDC3A;DNAJA1;MAF;ABI2;DMXL2;RIMBP2;SCN2B
Human OPC L1-6 PDGFRA COL20A1 down	158/1117	3.30556582646598E-05	0.000883932787669791	0	0	1.45222414200516	14.9830579944791	SLC23A2;CCNI;ATP8A1;MYT1L;UBE2D3;CCNC;PPP1CB;HERC3;ATCAY;HERC1;ZC3H12B;SMARCAD1;KIF21A;ATXN7L1;VPS36;SKP1;MAP2K4;SLC38A1;AGTPBP1;CDKL5;FBXW7;MCCC1;REV1;LMTK2;SCAMP1;KLHL42;TPST1;EWSR1;MSH3;RUFY3;KCNQ3;ARL8B;TBC1D19;COPA;KMT2A;UBA6;SLC41A2;ANKRD11;CSTF3;UBR4;GLG1;APOO;SCFD1;HLTF;SLC38A6;TSPAN5;SLC38A9;IP6K1;ATG7;LONRF2;MAP2K5;CDK17;SRPK2;ANKRD26;PTPRN2;ZRANB2;CBX5;POU2F1;SYT1;IQSEC1;SLC4A10;PRRC2C…
Mouse 124 DG down	45/235	4.00932694170532E-05	0.0010338335899683	0	0	2.06123556313464	20.8685715047805	SNAP47;RNF11;NLGN2;PLEKHB2;CAB39;NTM;HSPA4L;PCDH15;CEND1;ADAR;ZCCHC18;CDC42;SCRN1;YWHAQ;DZANK1;KIF5A;HABP4;EFHD2;AP4S1;ATP6V1E1;HNRNPA1;EPS15;ATP6V1C1;DLGAP4;ZYG11B;SYT4;SMIM13;SLC38A1;DUSP3;CDKL5;PDHA1;TMEM178B;IQSEC1;ATP6AP2;NSG1;RANGAP1;NAP1L5;DNAJA1;PPM1A;IMPACT;LMBRD1;GNL3L;A230057D06RIK;FLYWCH1;SCN2B
Mouse 357 Astro down	100/651	4.35242071033584E-05	0.00108360267340086	0	0	1.59026519986594	15.9697505186436	ATP8A1;CCNI;UBE2D3;MRFAP1;PEBP1;ABHD12;PPP1CB;HERC1;KIF5B;BSG;KIF21A;GTF2I;HMGN1;RAB2A;PNISR;RBFOX1;SLC38A1;MBNL2;RPSA;SCAMP1;TANC2;EWSR1;TNIK;ARL8B;PCDH10;SEL1L;CACNA1A;GLG1;GRIN2A;SRPK2;SYT1;TBCA;PUM2;MRPL30;BC005537;EIF5;NBEA;CAPRIN1;GNAQ;OGDH;SPIRE1;CDK12;CALM1;PAM;COPS9;GSK3B;RNF11;SLC25A3;DDX3X;CELF1;GDI2;BMYC;PTMS;GRM5;ACADL;YWHAQ;TRIM2;EFHD2;RAC1;ACTR2;ARHGEF12;STRBP;ATRX;NDUFC1;ASH1L;ITF…
Mouse 66 Sst down	11/28	6.04498315791229E-05	0.00145482594667089	0	0	5.59295026557219	54.3282229128262	LINGO2;MSRA;CDKL5;ATP8A1;PPM1L;NTRK3;ELMOD1;APBA1;CSMD3;FRY;GABRG2
Mouse 56 Vip down	38/193	8.37774464847562E-05	0.00195120375361271	0	0	2.13052837573386	20.0000085634902	TRIO;PPM1L;ROCK2;PDE1A;PLPPR4;PRICKLE2;ASAP1;SLC8A1;PPP1CB;GRIN2A;AKAP11;YWHAQ;EPB41L3;WASF1;GPR158;ARFGEF3;MAP2K4;SYT4;SMIM13;MBNL2;AGTPBP1;CDKL5;GOT1;MMD;FBXW7;SLC4A10;PRKCA;NSG1;SCAMP1;RANGAP1;CLCN4;CAPZA2;OGDH;TNIK;TPT1;SCN2B;GAS7;CDK5R1
Mouse 379 PVM down	69/420	8.67486966536866E-05	0.00195726746824881	0	0	1.71552005978235	16.0443930618562	GSK3B;SLC25A3;RAB7;DDX3X;ATP8A1;CCNI;CELF1;TECR;HP1BP3;PTEN;MRFAP1;PEBP1;BMYC;PTMS;HERC1;KIF5B;ATP6V1E1;GTF2I;HMGN1;RAB2A;PNISR;ACTR2;MBNL2;CAMK1D;ATRX;ATP6AP2;ASH1L;TANC2;NCOR1;SNHG11;HNRNPH1;NDUFS6;CSDE1;LUC7L2;GAS7;COPA;CAB39;ROCK2;WBP2;ANKRD11;NRXN3;RCHY1;GLG1;TM9SF3;GNG2;CAMK2N1;OXCT1;RSBN1L;G3BP2;HNRNPA1;SRSF11;CLASP2;SYT1;CSNK1A1;FUS;LSAMP;NAP1L1;TBCA;PUM2;BC005537;EIF5;RAB14;GNAQ;SERBP1;R…
Mouse 234 L3 RSP-ACA down	93/610	0.000105131149148718	0.002300142111678	0	0	1.57373581779089	14.4158952768689	GSK3B;RNF11;SLC25A3;RAB7;DDX3X;CCNI;PLEKHB2;UBE2D3;GDI2;HP1BP3;MRFAP1;PEBP1;ZCCHC18;WDR89;DCAF7;NUDT3;PTMS;ELAVL3;PPP1CB;ATCAY;AKAP11;ACADL;YWHAQ;FAM174A;NCS1;KIF5A;SPIN1;CEP170B;HABP4;RAC1;DNM1L;ATP6V1E1;ARFGEF3;HMGN1;RAB2A;ACTR2;SMIM13;MMD;RPSA;MAPK8IP2;RUNDC3A;FAM133B;PPM1A;IMPACT;TMX4;NCOR1;HNRNPUL2;NDUFS6;RUFY3;SARNP;CSDE1;FLYWCH1;MAPRE2;PAFAH1B2;GAS7;ARL8B;ZFP106;GTF2A2;CAB39;WBP2;HSPA4L;TU…
Mouse 120 DG down	71/442	0.000140218154670727	0.00297757375506662	0	0	1.66984147833814	14.81535308436	RNF11;PLEKHB2;TECR;HP1BP3;ADAR;ZCCHC18;CTDSPL2;FRY;DCAF7;SLC8A1;ELAVL3;ATCAY;AKAP11;HERC1;SPIN1;UPP2;WDR7;KIF21A;RAC1;DNM1L;ARFGEF3;DIS3L2;IQCB1;PNISR;SLC38A1;CAMK1D;RBFOX3;SCAMP1;MAPK8IP2;ITFG1;PPM1A;DYNC1LI2;IMPACT;TMX4;LMBRD1;SNHG11;RUFY3;KCNQ3;WDFY3;GAS7;SNAP47;KMT2A;WBP2;SEL1L;ADAM22;CEND1;AKAP6;MTIF2;SEZ6L2;PRKCZ;G3BP2;REPS2;KIF3C;ATP6V0E2;LONRF2;CLASP2;TUB;SRPK2;PTPRN2;CBX5;USP22;GOT2;NSG1…
Mouse 68 Sst down	7/14	0.000232153670869691	0.00478899858194049	0	0	8.63180722891566	72.2319212909007	DPP10;PPM1L;NTRK3;ELMOD1;APBA1;FRY;FAM81A
Mouse 377 Micro down	60/365	0.000238973991345044	0.00479275615975339	0	0	1.71357688378654	14.2897846687701	SLC23A2;GSK3B;SLC25A3;TRIO;DDX3X;CCNI;ATP8A1;CELF1;UBE2D3;MRFAP1;PTEN;PEBP1;PTMS;FAM174A;SDF4;RAC1;HMGN1;RAB2A;PNISR;ACTR2;RBFOX1;MBNL2;ATP6AP2;ATRX;ASH1L;NCOR1;SNHG11;CSDE1;WDFY3;LUC7L2;ARL8B;ROCK2;ANKRD11;NRXN3;TM9SF3;GNG2;CAMK2N1;OXCT1;RSBN1L;SLC38A9;SF3B1;SRSF11;CLASP2;SYT1;CSNK1A1;USP9X;FUS;HSPA4;TBCA;PUM2;RAB14;GNAQ;SERBP1;OCIAD1;SPIRE1;APBA1;RPL22L1;CALM1;CDK14;COPS9
Mouse 372 SMC down	73/466	0.000248399634864651	0.00484714963168318	0	0	1.62034838139315	13.4496558480122	GSK3B;SLC25A3;RAB7;CCNI;CELF1;UBE2D3;GDI2;HP1BP3;PTEN;MRFAP1;ACADL;YWHAQ;TRIM2;FAM174A;BSG;SPIN1;TIMP2;EFHD2;RAC1;ATP6V1E1;DLGAP4;RAB2A;PNISR;ACTR2;RBFOX1;MMD;STRBP;ATRX;ASH1L;NCOR1;SNHG11;CSDE1;SNRNP27;ZMYND11;LUC7L2;KMT2A;CAB39;ROCK2;MRPL18;ANKRD11;TULP4;NRXN3;AKAP6;ASAP1;MLLT3;PPM1E;TM9SF3;CDC42;CAMK2N1;OXCT1;KCNQ1OT1;EIF4H;CLASP2;CDK17;SRPK2;TTC14;SYT1;CSNK1A1;USP9X;FUS;NTRK3;LSAMP;TBCA;PUM2;…
Mouse 44 Vip down	30/148	0.000264863498410779	0.00498263879023711	0	0	2.20537218753097	18.1640980495386	GRAMD1B;TRIO;NTM;PRICKLE2;FRY;SLC8A1;SPIN1;TNR;WDR7;DNM1L;FAM81A;GPR158;RAB2A;TUB;MAP2K4;SYT4;SMIM13;ZYG11B;MBNL2;CAMK1D;PDE4DIP;RANGAP1;CNKSR2;TMX4;TOMM70A;KCNQ3;MAPRE2;ARL8B;SCN2B;GAS7
Mouse 53 Vip down	27/128	0.000269145308613916	0.00498263879023711	0	0	2.31774228517742	19.0524422119753	ROCK2;WBP2;PRICKLE2;NUDT3;SLC8A1;GRIN2A;YWHAQ;PPME1;KIF5A;REPS2;WDR7;DNM1L;WASF1;MEF2D;SMIM13;MBNL2;GOT1;MMD;SLC4A10;ABI2;KCNQ3;OCIAD1;TNIK;TPT1;ARL8B;GAS7;GRINA
Mouse 356 Astro down	91/617	0.000392574298292239	0.00708596608417491	0	0	1.51124165207311	11.852342972838	GSK3B;SLC25A3;DDX3X;ATP8A1;CELF1;USP32;FAF1;UBE2D3;GDI2;TECR;MRFAP1;PEBP1;BMYC;WDR89;FRY;NUDT3;ARHGAP35;PTMS;PPP1CB;MRPL42;HERC1;ACADL;KIF5B;BSG;EFHD2;KIF21A;RAC1;HMGN1;RAB2A;RBFOX1;MBNL2;CAMK1D;STRBP;ATRX;PRKCA;RPSA;ASH1L;ITFG1;TANC2;ATRN;NCOR1;A230057D06RIK;SNHG11;HNRNPH1;CSDE1;KCNQ3;LUC7L3;ZMYND11;MAPRE2;LUC7L2;GRAMD1B;WBP2;ANKRD11;TULP4;NRXN3;UBR3;AKAP6;ASAP1;MTIF2;MLLT3;CLCN3;CDC42;SCFD1;OXC…
Mouse 51 Vip down	27/132	0.000451342611035017	0.00794803329676298	0	0	2.22894681960375	17.1702100093514	TRIO;WBP2;PRICKLE2;PPM1E;KIF5A;REPS2;WDR7;ATP6V0E2;ATP6V1C1;MAP2K4;SMIM13;AGTPBP1;MBNL2;CAMK1D;RBFOX3;GOT1;MMD;GOT2;SLC4A10;PDE4DIP;RANGAP1;KLF9;KCNQ3;RIMBP2;TPT1;SCN2B;GAS7
Mouse 85 Sst down	7/16	0.000641247552942794	0.0110233507910642	0	0	6.7128781793842	49.353717947624	DPP10;CDKL5;SPHKAP;NTRK3;CSMD3;FRY;FAM81A
Mouse 369 Endo down	89/611	0.000677026954715672	0.0113677549140631	0	0	1.48820104080758	10.8605927682024	GSK3B;RNF11;SLC25A3;RAB7;ATP8A1;CCNI;CELF1;USP32;HP1BP3;PTEN;MRFAP1;PEBP1;DCAF7;NUDT3;PPP1CB;HERC1;FAM174A;SPIN1;UPP2;ATP6V1E1;RAB2A;PNISR;ACTR2;ZYG11B;MBNL2;FBXW7;DESI2;STRBP;ATRX;ASH1L;SCAMP1;NCOR1;EWSR1;SNHG11;HNRNPH1;SARNP;NCL;LUC7L3;WDFY3;ZMYND11;PAFAH1B2;LUC7L2;ARL8B;GTF2A2;KMT2A;CAB39;ROCK2;SEL1L;NRXN3;UBR3;CACNA1A;UBE2J2;CLCN3;GLG1;CAMK2N1;KCNQ1OT1;G3BP2;EIF4H;HNRNPA1;EPS15;SRSF11;ATP6V1C…
Mouse 378 Micro down	58/365	0.000718045609991005	0.0117688596724136	0	0	1.64385356181844	11.899818893494	SLC23A2;GSK3B;RAB7;SLC25A3;TRIO;CCNI;ATP8A1;MT-CO1;CELF1;UBE2D3;MRFAP1;PTEN;PEBP1;BMYC;FRY;PTMS;KIF5B;BSG;RAC1;HMGN1;RAB2A;PNISR;ACTR2;RBFOX1;MBNL2;STRBP;RPSA;ASH1L;NCOR1;SNHG11;CSDE1;WDFY3;LUC7L2;ARL8B;ROCK2;ANKRD11;NRXN3;GNG2;CAMK2N1;OXCT1;SLC38A9;SF3B1;SRSF11;CLASP2;SYT1;CSNK1A1;FUS;HSPA4;LSAMP;NBEA;RAB14;GNAQ;SERBP1;SPIRE1;APBA1;CALM1;CDK14;COPS9
Mouse 60 Sst Chodl down	19/83	0.000733516184568717	0.0117688596724136	0	0	2.56927108579738	18.5441274465999	CDK17;GRAMD1B;CDKL5;RBFOX3;ROCK2;CACNA2D1;PLPPR4;ELMOD1;SLC4A10;SORBS2;SLC8A1;MSRA;GRM5;BRINP1;RSBN1L;REPS2;BORCS7;FAM81A;GAS7
Mouse 116 Pvalb down	7/17	0.000992600405585653	0.0155795107137574	0	0	6.04125301204819	41.7763664195034	LINGO2;MSRA;RBFOX3;PDE1A;PLPPR4;SEZ6L;CDK14
Mouse 71 Sst down	5/9	0.00106935888642883	0.0164271726808854	0	0	10.7811747713048	73.7507389354789	DPP10;CDKL5;MAF;ELMOD1;ZFP536
Mouse 265 SUB down	8/22	0.00113820031002493	0.0171204296632917	0	0	4.93291086926574	33.4367839766523	NRN1;SCRN1;TNR;SORBS2;EPS15;ARFGEF3;GPR158;TPT1
Human Exc L3-5 FEZF2 LINC01107 up	213/1687	0.0013384683822555	0.0197219218773157	0	0	1.2713943778844	8.41183675650005	PI4K2B;GABPB2;ZDHHC7;PTPDC1;DCAF7;NFU1;GOLGA5;FLAD1;RASSF5;MIR22HG;EIF2D;ATP6V1E1;LGALS8;EPHB2;ARSA;ZFP2;MED9;WDR73;P3H3;FAM133B;RUFY1;TWSG1;IFT88;MTHFD1;FAM76B;CBLL1;PLEKHD1;TMEM161B;ZBTB1;SLAIN2;NMD3;UBE2J2;TTBK1;PRPSAP1;PGBD1;DHX32;MIER3;DPH3;MCMBP;ST3GAL1;SEC31B;TRMT1L;SNX6;BANP;BBS2;ARL14EP;SS18L2;EIF2AK3;UPF3B;PARP16;EIF2AK4;NTAN1;LARP6;CS;MRPL30;ECHDC1;SPRTN;INTS4;GTF2IRD1;DUS1L;ALDH18A1;U…
Human Exc L5 THEMIS LINC01116 up	283/2315	0.00159058683934234	0.0229680739601033	0	0	1.22983295619176	7.92461589466982	ERRFI1;CCNK;SLC4A1AP;GABPB2;PANK1;GLDC;SLC35B1;TXNDC11;ZDHHC6;WDR89;PTPDC1;DCAF7;NFU1;ZFYVE26;SNRPD1;RASSF5;EIF2D;ATP6V1E1;LGALS8;EPHB2;STARD3;ARSA;ARMT1;ZFP2;WDR75;P3H3;THAP2;CLPX;IFT88;MTHFD1;UNC50;FLYWCH1;NHLRC2;SLBP;TMEM161B;STXBP4;NPRL3;NMD3;MRPL15;BRCC3;PRKCZ;ZMPSTE24;PGBD1;NEU3;BLOC1S6;CYP4X1;PDCD11;MIER3;MCMBP;SEC31B;TRMT1L;BANP;BBS2;ARL14EP;PRRT2;APOOL;EDEM1;INTS2;SLC33A1;EIF2AK3;ERLIN1;…
Mouse 93 Sst down	7/19	0.00213334578407212	0.0302014834529426	0	0	5.03381526104418	30.9582847159301	MSRA;BRINP1;CACNA2D1;ELMOD1;CSMD3;FRY;FAM81A
Mouse 318 CT SUB down	20/100	0.00308580452942879	0.0428452090432228	0	0	2.16270611057226	12.5024804657669	TMEM178B;SPHKAP;NTRK3;MRPL58;MTIF2;SORBS2;NSG1;CLCN3;HERC3;ACADL;SNTG1;RUFY3;TRIM2;REPS2;TNR;ATP6V0E2;PAM;SCN2B;CLASP2;CDK5R1
Mouse 322 L6 CT CTX down	4/7	0.00316300215041701	0.0430884443886997	0	0	11.4950272698107	66.168062833243	DPP6;TMEM178B;TIMP2;NXPH1
Mouse 293 CA3 down	5/11	0.00327925390940242	0.0438448393071953	0	0	7.18664740812069	41.1086246273429	DPP10;NTM;EFHD2;TSPAN5;ASAP1
Human Exc L5 THEMIS FGF10 up	53/350	0.00341923019573209	0.0448851672967013	0	0	1.54977240783056	8.80013440974384	CNTNAP1;MCUR1;USP37;DDX3X;PLEKHB2;CAB39L;NAB1;HDLBP;AATK;STK19;BZW2;DCAF7;GLT1D1;ARL5B;SPTLC1;AMMECR1L;SNRPD1;BSG;CWC22;RAC1;DUSP3;WSB2;MMD;DHPS;VPS37B;RUNDC3A;CTTNBP2NL;SYF2;PRPF3;GEMIN5;FAM76B;MAPKAPK5;NHLRC2;STAM2;BRSK2;VCP;NOL7;PARN;PRPF8;IP6K1;HNRNPA1;RAB4A;GK;MBD2;LYSMD4;CDC42BPB;GDAP2;DNAJA1;POLE4;PINK1;RAB14;POLR3H;TPT1
Human Inh L3-5 PVALB ISG20 up	289/2402	0.00351354586454957	0.0452996448965141	0	0	1.20562586426839	6.8131479280519	PI4K2B;CCNK;SLC4A1AP;PANK1;SLC35B1;TXNDC11;THYN1;ZDHHC7;ADARB1;PTPDC1;ENO4;DCAF7;NFU1;RASSF5;BSG;EIF2D;LGALS8;HERC6;ACVR1;STARD3;ZFP2;COG2;WDR75;PHKA1;WDR73;P3H3;THAP2;SLC5A6;TWSG1;EID2;IFT88;SOAT1;UNC50;TFAM;DNA2;ANKRA2;MMADHC;TMEM161B;MRPL19;ZBTB1;MRPL15;BRCC3;LIAS;UBE2J2;PRKCZ;TTBK1;PRPSAP1;DHX32;PRRC1;SEC31B;TRMT1L;TRPM4;BANP;BBS2;B3GALNT2;IFFO2;UPF3B;PARP16;EIF2AK4;NTAN1;AIMP1;CS;NDUFAF7;NDU…
Human Astro L1-6 FGFR3 AQP1 down	96/707	0.00393440720837705	0.0498358246394427	0	0	1.36921791328168	7.58272203209868	GSK3B;TRIO;FAF1;UBE2D3;HP1BP3;PTEN;PEBP1;MTR;LDLRAD4;HERC1;ZC3H12B;TRIM2;SPIN1;WDR7;KIF21A;DNM1L;HMGN1;SKP1;MAP2K4;SLC38A1;ARHGEF12;CAMK1D;TMEM178B;FBXW7;ATRX;ACSL6;ASH1L;ITFG1;SREBF2;TANC2;CNKSR2;ATRN;DNAJC1;ZFYVE16;NCOR1;RUFY3;LUC7L3;WDFY3;ZMYND11;MAPRE2;KMT2A;PPM1L;ROCK2;ANKRD11;CEP85L;UBR4;PRICKLE2;UBR3;AKAP6;ASAP1;RNPC3;MLLT3;GLG1;ATAD2B;APOO;ARHGAP21;DPP6;BRINP1;DPP8;TSPAN5;NCAM1;ATG7;RIMKL…
Mouse 370 Endo down	84/607	0.0040670404391589	0.0504786166012212	0	0	1.39831992604459	7.69752705458888	GSK3B;RNF11;RAB7;DDX3X;CCNI;CELF1;MRPS14;FAF1;UBE2D3;GDI2;PTEN;MRFAP1;PEBP1;PTMS;PPP1CB;MRPL42;HERC1;ACADL;YWHAQ;FAM174A;ATP6V1E1;RAB2A;PNISR;ACTR2;MBNL2;STRBP;ATRX;RPSA;ASH1L;SCAMP1;PPM1A;DYNC1LI2;NCOR1;SNHG11;NDUFS6;CSDE1;C1D;LUC7L3;WDFY3;ZMYND11;LUC7L2;GTF2A2;KMT2A;CAB39;ROCK2;ANKRD11;SEL1L;NRXN3;UBR3;MLLT3;UBE2J2;GLG1;TM9SF3;CAMK2N1;EIF4H;HNRNPA1;SF3B1;SRSF11;CLASP2;TTC14;CBX5;SYT1;CSNK1A1;FU…
Human VLMC L1-5 PDGFRA COLEC12 down	100/742	0.00412498390508594	0.0504786166012212	0	0	1.35770218571505	7.45472610578099	TRIO;CCNI;UBE2D3;FRY;PPP1CB;HERC1;ZC3H12B;GTF2I;MAP2K4;SLC38A1;FBXW7;REV1;TANC2;EWSR1;RUFY3;WDFY3;TNIK;COPA;TBC1D19;KMT2A;ANKRD11;NTM;CEP85L;UBR3;GLG1;ARHGAP21;SCFD1;KCNQ1OT1;ORC3;EPB41L3;RNF217;G3BP2;TSPAN5;ATG7;MAP2K5;SRPK2;ZRANB2;POU2F1;SYT1;FUS;PRRC2C;TBCA;PUM2;CDK8;TFCP2;NBEA;WNK1;RCAN2;GNAQ;CALM1;CDK14;GSK3B;CELF1;USP32;FAF1;AKAP10;SPRED1;TMEM108;WDR7;SPG11;DIS3L2;ACTR2;ARHGEF12;CAMK1D;ATRX…
Mouse 295 CA3 up	91/667	0.0042991638011422	0.0517332710737444	0	0	1.37608997432892	7.49877490253688	INTS13;CRTC1;FAM13A;GPATCH1;THYN1;STK19;CBLB;CHD4;ZC3H6;CTDSPL2;PHF6;RPGR;NHSL1;SPTLC1;FAM110B;NCK2;BBX;PWWP2A;SMARCAD1;GM9856;VPS36;BOK;RSPRY1;MIOS;STARD3NL;KDM2B;REV1;ACSL6;LMTK3;ANO6;WDR73;RPGRIP1L;PEX1;GAREM1;SARNP;SHANK3;DBN1;PRKAA1;STX17;PRKDC;HDAC1;CEP85L;NPRL3;B3GLCT;GLT8D1;PARN;MTIF2;MRPL15;ZFP507;RCHY1;LIAS;D6WSU163E;FSTL1;AGPAT3;ATAD2B;SOCS2;FGD4;APOO;ZNRF2;DPP8;ZFP263;MCMBP;MCTS1;ZFP7…
Mouse 55 Vip down	20/104	0.00491927368788531	0.0582248459451344	0	0	2.05925823287608	10.9441222392145	MAP2K4;SYT4;SMIM13;TRIO;AGTPBP1;MBNL2;ATP8A1;FBXW7;DESI2;MMD;ROCK2;PCDH15;SLC4A10;PRICKLE2;PDE4DIP;SCAMP1;MANBAL;GRIN2A;TNIK;SCN2B
Human Inh L3-5 VIP IGDCC3 down	12/51	0.00524464930340155	0.0610747870492891	0	0	2.65759940542549	13.9538503259782	DPP6;AGTPBP1;MAF;CACNA2D1;NTM;KCNQ3;PRICKLE2;TNR;ASAP1;MEMO1;NXPH1;SLC8A1
Mouse 103 Sst down	11/45	0.00543680548908282	0.0613339619237155	0	0	2.7938194109126	14.568549052252	CNKSR2;ARHGAP21;GRIN2A;CDKL5;SPHKAP;PDE1A;PDE4DIP;APBA1;CTDSPL2;GPR158;SHANK2
Mouse 4 Lamp5 Lhx6 up	11/45	0.00543680548908282	0.0613339619237155	0	0	2.7938194109126	14.568549052252	ARL14EP;TOX2;RPS6KA5;CITED2;TCEAL1;C1D;THYN1;IER3IP1;MRPL45;PLXDC2;CSF2RA
Mouse 95 Sst down	6/17	0.00567666215564364	0.0630546165596109	0	0	4.70493956910142	24.3310862253723	MSRA;CDKL5;PLPPR4;CSMD3;SEZ6L;CDK14
Mouse 84 Sst down	4/8	0.00580610892399234	0.0635153127745828	0	0	8.62078922040424	44.3871044818124	DPP10;MSRA;CDKL5;ELMOD1
Mouse 101 Sst down	16/78	0.00593963035231355	0.0640061658861251	0	0	2.23039690222652	11.4332562463096	RBFOX3;FBXW7;CACNA2D1;PDE1A;NTRK3;SLC4A10;FRY;PPM1E;MSRA;BRINP1;KCNQ1OT1;MAL2;TNIK;FAM81A;GPR158;DLGAP4
Mouse 42 Vip down	18/92	0.00614887403227025	0.0652865742838105	0	0	2.10292269013199	10.7070020627903	SMIM13;GRAMD1B;SYT4;RBFOX1;TRIO;CAMK1D;MBNL2;FBXW7;PRICKLE2;SLC4A10;CACNA1A;PDE4DIP;SLC8A1;CNKSR2;RIMBP2;GPR158;OPCML;SCN2B
Mouse 32 Sncg down	8/28	0.0062789924402881	0.0657019208969277	0	0	3.45188042430087	17.5029176177719	CNKSR2;GRIN2A;BRINP1;KCNQ3;RIMBP2;CACNA1A;FAM81A;SLC8A1
Human Oligo L5-6 OPALIN LDLRAP1 down	35/219	0.00677073152460128	0.0698352594394589	0	0	1.64793122491026	8.23165730375347	CELF1;SLC41A2;CEP85L;ADAM22;PEBP1;ELAVL3;HERC1;ZC3H12B;EPB41L3;SPIN1;WDR7;CSMD3;DCAF10;DNM1L;ATG7;SRSF11;RAB2A;TTC14;MAP2K4;PNISR;ZRANB2;POU2F1;RNGTT;MTX2;FUS;ATRX;MEMO1;NAP1L1;TANC2;PUM2;RUFY3;APBA1;TRIP12;TNIK;MAPRE2
Human Oligo L2-6 OPALIN FTH1P3 down	118/912	0.00732472467330773	0.0740331841266553	0	0	1.29576200321146	6.3706135156708	SLC23A2;TRIO;CCNI;UBE2D3;PPP1CB;HERC3;HERC1;ZC3H12B;KIF5B;SMARCAD1;KIF21A;GTF2I;HMGN1;SKP1;RAB2A;MAP2K4;PNISR;RBFOX1;FBXW7;REV1;PRKCA;TANC2;KLHL42;MORF4L1;EWSR1;MSH3;RUFY3;TNIK;ARL8B;KMT2A;UBA6;PRKDC;ANKRD11;CEP85L;SEL1L;UBR3;RNPC3;GLG1;APOO;SCFD1;DPP6;EPB41L3;ATG7;MAP2K5;SMAD4;ZRANB2;POU2F1;SYT1;FUS;IQSEC1;PRRC2C;MEMO1;PUM2;PTPRE;CDK8;IBTK;TFCP2;NBEA;RCAN2;SPIRE1;CALM1;RCOR3;SERINC3;GSK3B;PIGU;D…
Mouse 102 Sst up	5/13	0.00764841960247591	0.0740331841266553	0	0	5.38938372652865	26.2638478772028	CITED2;CTNNBIP1;N4BP2L1;GAB2;PARD3B
Mouse 22 Ndnf HPF down	5/13	0.00764841960247591	0.0740331841266553	0	0	5.38938372652865	26.2638478772028	CACNA2D1;KLF9;KCNQ3;NXPH1;TNIK
Mouse 5 Lamp5 Lhx6 up	5/13	0.00764841960247591	0.0740331841266553	0	0	5.38938372652865	26.2638478772028	ZFP608;LIN7A;SCG3;MRPL45;MTSS1
Mouse 108 Pvalb down	11/47	0.00769042771398774	0.0740331841266553	0	0	2.63831214120929	12.8427201132489	DPP10;LINGO2;GNG2;CDKL5;RBFOX3;FBXW7;SOX6;SLC8A1;GPR158;SHANK2;GAS7
Human Astro L1-6 FGFR3 PLCG1 down	114/880	0.00799522695828004	0.075380950891072	0	0	1.29707699165765	6.26346876343431	TRIO;CCNI;ATP8A1;UBE2D3;PEBP1;LDLRAD4;PPP1CB;HERC1;KIF21A;ATXN7L1;GTF2I;RAB2A;MAP2K4;RBFOX1;TMEM178B;FBXW7;REV1;TANC2;ZFYVE16;EWSR1;MSH3;RUFY3;KCNQ3;WDFY3;TBC1D19;KMT2A;PRKDC;ANKRD11;UBR3;GLG1;APOO;ARHGAP21;SCFD1;DPP8;TSPAN5;ATG7;MAP2K5;SRPK2;ANKRD26;SMAD4;ZRANB2;SYT1;FUS;IQSEC1;PRRC2C;MEMO1;TBCA;PUM2;MSRA;CDK8;TFCP2;NBEA;WNK1;DMXL2;ACER3;SPIRE1;INTS6;CALM1;RCOR3;CDK14;XKR6;GSK3B;CELF1;USP32;FAF1…
Mouse 71 Sst up	50/341	0.00813615370457972	0.075380950891072	0	0	1.49049909354114	7.17144357296536	TRAM1;HDLBP;HMGB3;RPGR;XPO4;FAM110B;TOM1;GM9856;BORCS7;TMED5;ZFP2;CTNNBIP1;ALG11;MID2;PARD3B;MORF4L1;SARNP;ZFP692;FAR2;ZFP622;PRKAA1;CBFB;GLS2;SEMA3A;ZFP426;NOL7;TXLNG;MRPL15;RCHY1;AGPAT3;ZMAT1;MAN2A2;HLTF;RBBP9;AP4S1;RPRD1B;SLC38A9;RIMKLB;UTP3;KLHL28;TAF11;LYSMD4;AIMP1;SLC8A3;TFCP2;SNX16;MIRG;SPATS2L;CCM2;CNIH4
Human Astro L1 FGFR3 SERPINI2 down	125/976	0.00814364843421553	0.075380950891072	0	0	1.28099317464139	6.16223942913962	SLC23A2;TRIO;CCNI;ATP8A1;UBE2D3;PPP1CB;HERC1;ZC3H12B;PWWP2A;SMARCAD1;KIF21A;ATXN7L1;VPS36;GTF2I;SKP1;RAB2A;MAP2K4;RBFOX1;SLC38A1;TMEM178B;FBXW7;REV1;SCAMP1;TANC2;MSH3;WDFY3;ARL8B;TBC1D19;COPA;KMT2A;UBA6;PRKDC;ANKRD11;CSTF3;UBR3;GLG1;ARHGAP12;SCFD1;HLTF;MAP2K5;SRPK2;ANKRD26;ZRANB2;SYT1;FUS;IQSEC1;PRRC2C;MEMO1;TBCA;PUM2;UBAC2;EXT2;MSRA;CDK8;IBTK;TFCP2;NBEA;WNK1;DMXL2;SPIRE1;CALM1;RCOR3;CDK14;XKR6;G…
Mouse 117 Pvalb down	10/42	0.00954965709069071	0.0850418224000317	0	0	2.69757480694981	12.5470949067919	LINGO2;GRIN2A;BRINP1;RBFOX3;PCDH10;PDE1A;WASF1;CDK14;ARFGEF3;GPR158
Mouse 148 L2 IT PAR down	4/9	0.00959552158188965	0.0850418224000317	0	0	6.89624639076035	32.0431246689104	NTM;EFHD2;TNR;GPR158
Mouse 70 Sst down	4/9	0.00959552158188965	0.0850418224000317	0	0	6.89624639076035	32.0431246689104	NTRK3;PDE1A;SOX6;FAM81A
Human Inh L3-6 VIP UG0898H09 down	8/30	0.00980279592267013	0.0850418224000317	0	0	3.1377224511265	14.5122413131636	DPP6;CAMK1D;NTM;PRICKLE2;CLVS2;TNR;TSPAN5;ZSWIM6
Mouse 118 Pvalb up	9/36	0.00984394432333634	0.0850418224000317	0	0	2.8768290721981	13.2935360143368	ANKRD34B;TIMM9;FAM110B;IQSEC3;STARD9;TXNDC11;ZFP608;GPR83;THAP2
Human Oligo L3-6 OPALIN ENPP6 down	101/774	0.00989406243989289	0.0850418224000317	0	0	1.30642665500561	6.03023087753958	SLC23A2;TRIO;CCNI;CTNND2;CCNC;PPP1CB;IPO9;HERC1;ZC3H12B;KIF21A;ATXN7L1;CDKL5;TMEM178B;KDM2B;FBXW7;REV1;SCAMP1;MORF4L1;MSH2;MSH3;RUFY3;TNIK;TBC1D19;KMT2A;PRKDC;CSTF3;SLAIN2;GLG1;APOO;SCFD1;DPP8;ORC3;HLTF;G3BP2;ATG7;LONRF2;MAP2K5;ANKRD26;POU2F1;SYT1;IQSEC1;UPF3B;HSPA12A;BTBD8;UBAC2;PTPRE;EXT2;MSRA;CDK8;NBEA;DMXL2;SPIRE1;NOL10;CALM1;SERINC3;CDK14;XKR6;CELF1;PTEN;MTR;AKAP11;SNAPC3;DNM1L;ACTR2;ZYG11B;…
Mouse 371 Peri down	59/419	0.0101249193097933	0.0851583984417063	0	0	1.42242269456802	6.53283984643289	GSK3B;SLC25A3;RAB7;DDX3X;CELF1;UBE2D3;GDI2;MRFAP1;WDR89;PTMS;PPP1CB;HERC1;ACADL;YWHAQ;FAM174A;BSG;RAC1;RAB2A;PNISR;ACTR2;RBFOX1;MBNL2;DUSP3;ATRX;RPSA;ASH1L;SNHG11;CSDE1;WDFY3;MAPRE2;LUC7L2;ROCK2;WBP2;ANKRD11;PRICKLE2;UBR3;ASAP1;PPM1E;CDC42;GNG2;CAMK2N1;OXCT1;RSBN1L;EIF4H;SF3B1;SRSF11;TTC14;CBX5;SYT1;CSNK1A1;LSAMP;ABI2;GLRB;RAB14;WNK1;CALM1;PAM;TPT1;COPS9
Human Inh L5-6 PVALB KCNIP2 down	6/19	0.0103794169845847	0.0851583984417063	0	0	3.98065807025345	18.1833696878685	RBFOX3;PDE1A;KCNQ3;SOX6;SYNPO;SLC8A1
Mouse 142 L3 IT ENTm down	6/19	0.0103794169845847	0.0851583984417063	0	0	3.98065807025345	18.1833696878685	ARHGEF12;NRN1;A230057D06RIK;GNG2;PDE1A;ARFGEF3
Mouse 88 Sst down	6/19	0.0103794169845847	0.0851583984417063	0	0	3.98065807025345	18.1833696878685	MSRA;SPHKAP;ELMOD1;CSMD3;FRY;FAM81A
Human Exc L5 FEZF2 CSN1S1 up	220/1834	0.011951034455207	0.0960696817288839	0	0	1.19353082653527	5.28368630066347	PLEKHB2;ZDHHC7;PTPDC1;DCAF7;LSM12;ZFYVE26;RASSF5;TRIM24;LGALS8;CDK5RAP2;CPT1A;WDR75;MAPK8IP2;CLPX;RUFY1;IFT88;SARNP;UNC50;TFAM;TARS2;FLYWCH1;CBLL1;NUP205;TMEM161B;MRPL18;MRPL19;GSKIP;MRPL15;UBE2J2;PRKCZ;TTBK1;ZMPSTE24;PGBD1;SEC14L1;CYP4X1;PDCD11;RDH11;MIER3;DPH3;ST3GAL1;TRMT1L;SNX6;BANP;BBS2;SLC33A1;SS18L2;EIF2AK3;UPF3B;PARP16;EIF2AK4;NTAN1;MRPL30;NDUFAF7;NDUFAF4;ECHDC1;UBAP1L;FARSA;DCP1A;RCOR1;C…
Mouse 102 Sst down	8/31	0.0120334193838485	0.0960696817288839	0	0	3.00113202800721	13.2652062942358	DPP10;MSRA;GRIN2A;CDKL5;ELMOD1;CDK14;GPR158;CDK5R1
Human Inh L1-6 VIP SLC7A6OS up	14/70	0.0121085055918676	0.0960696817288839	0	0	2.15933268858801	9.53096439423503	ACVR1;B3GALNT2;STAT5B;NLGN2;ATP6AP2;WDR41;EPS8;THTPA;PTBP1;LRCH2;KIF5B;NAAA;DPF3;PDLIM5
Mouse 123 DG down	11/50	0.0123562430749348	0.096969646740249	0	0	2.43495648082804	10.698209774127	DPP10;SYT4;DZANK1;IQSEC1;NTM;PDE1A;HSPA4L;LDLRAD4;ZCCHC18;PRKCZ;NAP1L5
Human Micro L1-6 TYROBP CD74 down	92/704	0.0128707105320833	0.0999210000447759	0	0	1.3073143495254	5.69047927394784	SLC23A2;GSK3B;TRIO;CCNI;CELF1;USP32;FAF1;UBE2D3;HP1BP3;PTEN;ARHGAP35;PPP1CB;HERC3;HERC1;KIF5B;SPIN1;WDR7;ATXN7L1;SPG11;HMGN1;RAB2A;MAP2K4;PNISR;RBFOX1;AGTPBP1;FBXW7;STRBP;ATRX;ASH1L;ITFG1;SREBF2;TANC2;ATRN;LMBRD1;ZFYVE16;NCOR1;ELF2;EWSR1;MSH3;HNRNPH1;CSDE1;LUC7L3;WDFY3;ZMYND11;MAPRE2;PRKDC;ROCK2;CSTF3;CEP85L;UBR3;TRAK1;GLG1;TM9SF3;ATAD2B;APOO;ARHGAP21;SCFD1;HECTD2;EPB41L3;ANO10;ASCC3;ATG7;FNIP2;S…
Mouse 265 SUB up	6/20	0.0135462744808971	0.100844097584794	0	0	3.69611890999174	15.8993866809816	POLE4;FAM234B;POU2F1;STXBP4;EMB;RAB9B
Mouse 87 Sst up	6/20	0.0135462744808971	0.100844097584794	0	0	3.69611890999174	15.8993866809816	MAN2A2;CITED2;SEMA3A;ACSL6;SPTB;KCNK3
Mouse 91 Sst down	6/20	0.0135462744808971	0.100844097584794	0	0	3.69611890999174	15.8993866809816	LINGO2;MSRA;ATP8A1;CACNA2D1;CSMD3;FRY
Mouse 46 Vip down	16/85	0.0136052094832181	0.100844097584794	0	0	2.00333908553951	8.60895407936492	MAP2K4;SMIM13;CAMK1D;RBFOX3;GOT1;MMD;CACNA2D1;PDE1A;GOT2;PRICKLE2;SLC4A10;RANGAP1;EPB41L3;REPS2;GAS7;SCN2B
Mouse 107 Pvalb down	11/51	0.0143119342247816	0.100844097584794	0	0	2.37394978271366	10.0813612130672	CDKL5;MAF;GNG2;RBFOX3;WASF1;CDK14;SLC8A1;SHANK2;GPR158;TPT1;GAS7
Mouse 309 L5 NP CTX down	11/51	0.0143119342247816	0.100844097584794	0	0	2.37394978271366	10.0813612130672	TRIO;GNG2;ATP8A1;TMEM178B;NCS1;TIMP2;NRXN3;HTT;SORBS2;MLLT3;GPR158
Mouse 43 Vip down	23/137	0.0143430820961777	0.100844097584794	0	0	1.74455322375877	7.40473441571389	MAP2K4;SYT4;SMIM13;RBFOX1;TRIO;MBNL2;CAMK1D;USP32;CACNA2D1;SLC4A10;PRICKLE2;ZCCHC18;RANGAP1;SLC8A1;DLG1;YWHAQ;TOMM70A;SPIN1;WDR7;GPR158;GAS7;OPCML;CDK5R1
Mouse 270 ProS up	88/673	0.0145258465979403	0.100844097584794	0	0	1.307601436789	5.5335413555839	PIGU;USP37;GFM2;GPATCH1;TXNDC11;STK19;TMEM260;CTDSPL2;ECSIT;CARF;CHD1;WDR43;MRPL42;BABAM2;GLT1D1;GOLGA5;POFUT1;ZMIZ2;FPGT;SNAPC3;CWC22;ATXN7L1;DIS3L2;GET4;LMTK3;IFT80;IMP4;WDR73;PEX1;NUDT16L1;FAM133B;RUFY1;TOX2;SLC25A17;GAREM1;ELF2;SARNP;ZFP692;FAR2;CBLL1;STAM2;SPTBN4;VCP;ZFP422;DCUN1D5;PRKDC;DMAC2;STXBP4;CATSPERE2;COX17;GSKIP;ABHD17C;TMEM165;TMEM242;PRPSAP1;SOCS2;FGD4;NPAT;NFS1;MIER3;PPP1R8;SLC1…
Mouse 137 L2 IT ENTl down	7/26	0.0145668132955794	0.100844097584794	0	0	3.17800887761573	13.4398294152625	HERC3;RBFOX1;GNG2;NTRK3;ELMOD1;REPS2;NAP1L5
Mouse 75 Sst down	8/32	0.0146153965848432	0.100844097584794	0	0	2.87592414014786	12.1527343881013	MSRA;GRIN2A;PLPPR4;ELMOD1;CSMD3;PPM1E;CDK14;GPR158
Mouse 86 Sst down	4/10	0.014688802445378	0.100844097584794	0	0	5.74655117099775	24.254295061331	MSRA;SPHKAP;CSMD3;CDK14
Mouse 89 Sst down	4/10	0.014688802445378	0.100844097584794	0	0	5.74655117099775	24.254295061331	NTRK3;CSMD3;FRY;FAM81A
Mouse 4 Lamp5 Lhx6 down	17/93	0.0148545450858675	0.100844097584794	0	0	1.932674907608	8.13549721896543	MBNL2;RBFOX3;DCC;NTM;PDE1A;PRICKLE2;SLC4A10;ASAP1;SYT13;RANGAP1;BRINP1;GLRB;CAMK2N1;DMXL2;KCNQ3;TNIK;CLASP2
Mouse 303 L5 NP CTX down	12/58	0.0149450393927603	0.100844097584794	0	0	2.25229993698803	9.46726315623808	DPP10;CDK17;SLC23A2;GRAMD1B;ARHGAP21;BC005537;SNTG1;CSNK1A1;TIMP2;PDE4DIP;RPSA;GPR158
Mouse 301 CA2-IG-FC down	13/65	0.0152858056392635	0.101206589343241	0	0	2.1587723537941	9.02546155229216	LINGO2;NTM;ADAM22;ASAP1;MRPL58;NAP1L5;A230057D06RIK;DZANK1;TRIM2;KIF5A;TIMP2;KCNQ3;FLYWCH1
Mouse 28 Sncg up	44/304	0.0153661926273352	0.101206589343241	0	0	1.4662791575451	6.12257394032645	ZFP942;GTF2A2;PRKAA1;ZFP444;ZFP422;KCNK9;PANK1;CITED2;UBA6;TXNDC11;HTT;HMGB3;HCCS;FITM2;A330102I10RIK;AKAP10;NFS1;PEG10;ASCC3;RIMKLB;ZFP335OS;TMPO;LIN52;LRRCC1;MCTS1;BRD3OS;ANKRD26;ABCC5;CTNNBIP1;B630019K06RIK;IMP4;CLPX;PUM3;RUFY1;LSM6;TFCP2;NDUFAF7;MIRG;SARNP;CENPC1;SCG3;NCBP3;NHLRC2;WDFY2
Mouse 31 Sncg up	80/606	0.0154192864650367	0.101206589343241	0	0	1.32126428704375	5.51249454226902	ZFP367;GM14326;MT-CO1;CAB39L;CITED2;PRR3;CEP164;THYN1;HMGB3;HIKESHI;CHD4;ADARB1;ZFAND1;IER3IP1;SPOUT1;EPS8;NUDT11;SOX2;MRPL42;SEPHS2;TMPO;BRD3OS;PRMT3;AHSA2;B630019K06RIK;MRPL45;MFSD11;MTSS1;GNL3;GM14295;MORF4L1;MRPL50;SYF2;SARNP;RPL7L1;FAM20C;TMEM126B;ANKRA2;TSEN34;ZFP622;INO80E;NAXE;DLX5;SF3B6;MRPL19;RHOBTB3;ARL2;BRCC3;AGPAT3;ARFRP1;DHX32;PRRC1;GRPEL1;PDCD11;CREG1;AP4S1;SLC38A9;RPRD1B;VAT1;ARL1…
Mouse 50 Vip down	17/94	0.016428356689196	0.106858320086482	0	0	1.90746831860633	7.83730353158903	MAP2K4;SMIM13;TRIO;CAMK1D;GOT1;MMD;PRICKLE2;SLC4A10;PDE4DIP;RANGAP1;SLC8A1;GRIN2A;BRINP1;KCNQ3;REPS2;FAM81A;SCN2B
Mouse 65 Sst down	6/21	0.0173300224438285	0.111716751825395	0	0	3.4495183044316	13.9888829093808	CDKL5;PPM1L;NTRK3;ELMOD1;APBA1;FRY
Mouse 203 L5 IT CTX down	3/6	0.0176875187806402	0.11301228813825	0	0	8.61712361712362	34.7691979742289	DPP6;MAF;TIMP2
Mouse 7 Lamp5 down	10/46	0.0180732401221428	0.114463854106904	0	0	2.39730802230802	9.6211711386879	CAMK1D;YWHAQ;NTM;PDE1A;NTRK3;HSPA4L;TNR;SORBS2;SYT13;ARFGEF3
Human Exc L5 THEMIS RGPD6 up	45/317	0.0196860886371231	0.123594399965242	0	0	1.43317378497791	5.62928169540991	TMEM161B;CSRNP2;CNTNAP1;USP37;GLDC;CAB39L;HDLBP;PARN;AATK;DDX21;SLAIN2;PCSK7;CTDSPL2;AGPAT3;ABHD12;EDRF1;CYP4X1;CWC22;NPHP4;CEPT1;EPHB2;RIMKLB;MEST;COX10;BBS2;NXPE3;SCARA3;SMAD4;ABCC1;MRPS27;SMURF2;VTA1;MBD2;LRRC40;PNMA3;VPS37B;CDC42BPB;CRLS1;MID2;CTTNBP2NL;CAPRIN1;ECHDC1;NHLRC2;INTS8;STAM2
Mouse 347 L6b CTX up	16/89	0.0205921931607287	0.127095385840612	0	0	1.89314272832155	7.35077645977572	CSGALNACT1;CITED2;DESI2;SEMA3A;CBLB;N4BP2L1;IQGAP1;PAKAP;GRK2;HECTD2;ZMIZ2;RGS20;SCG3;ITGA5;KCNN3;AMOTL1
Human Inh L1 LAMP5 RAB11FIP1 down	8/34	0.0209456373260146	0.127095385840612	0	0	2.65440249239671	10.261455240424	CNKSR2;PTPRE;DLG1;SNTG1;NCAM1;LDLRAD4;TNIK;OPCML
Mouse 17 Pax6 down	15/82	0.0211404574176167	0.127095385840612	0	0	1.93347486081927	7.45657468856798	FBXW7;MMD;ROCK2;PDE1A;NTRK3;HP1BP3;HSPA4L;SLC4A10;RANGAP1;SEZ6L;YWHAQ;ABI2;GLRB;REPS2;OPCML
Mouse 326 L6 CT CTX down	4/11	0.0212085589376503	0.127095385840612	0	0	4.92534029973876	18.9790622865279	LINGO2;DPP6;TMEM178B;CDK14
Mouse 73 Sst down	4/11	0.0212085589376503	0.127095385840612	0	0	4.92534029973876	18.9790622865279	DPP10;RBFOX3;PDE1A;SOX6
Human Exc L3-5 RORB RPRM up	46/327	0.0214480985131695	0.127095385840612	0	0	1.41807255871187	5.44840392527422	MCUR1;SLC25A3;DDX3X;CAB39L;WBP2;MRPL18;NAB1;MRPL19;MRFAP1;CEND1;ADAR;IFIT1;MRPL35;PRPF8;KLC2;CREG1;EIF4H;MFN2;RAC1;ATP6V1E1;IP6K1;SNCB;CTSD;SMIM13;WSB2;TRAPPC5;ATP6AP2;DHPS;RPSA;MAPK8IP2;TMEM230;NAP1L5;NT5C3B;EIF5;LSM6;CLCN4;RAB14;NDUFAF4;SERBP1;TAF6;COPG1;LAMTOR3;RSL24D1;TPT1;SCN2B;GRINA
Mouse 297 CA3 down	6/22	0.0217801646270378	0.127095385840612	0	0	3.23374277456647	12.3747432808203	EFHD2;TSPAN5;ASAP1;NCAM1;NSG1;NAP1L5
Mouse 82 Sst down	6/22	0.0217801646270378	0.127095385840612	0	0	3.23374277456647	12.3747432808203	CDKL5;BRINP1;CSMD3;FRY;SEZ6L;FAM81A
Mouse 258 L6 Car3 down	7/28	0.0218280164047588	0.127095385840612	0	0	2.87502008032129	10.9956896104848	DPP6;MAF;DZANK1;NTM;ELMOD1;ZCCHC18;HNRNPA1
Mouse 30 Sncg up	93/731	0.0237532941649791	0.13719902709692	0	0	1.26640094185733	4.73638265164948	ZFP367;GM14326;CAB39L;CITED2;MRPS14;PRR3;HMGB3;HIKESHI;CHD4;ADARB1;ZFAND1;IER3IP1;SPOUT1;EPS8;NUDT11;NFU1;SOX2;MRPL42;LSM12;TOM1;MFSD1;ATXN7L1;SEPHS2;TMPO;RSPRY1;BRD3OS;DHPS;MRPL49;AHSA2;MED9;B630019K06RIK;MRPL45;MFSD11;MTSS1;GNL3;GM14295;MORF4L1;MRPL50;SYF2;SARNP;RPL7L1;TMEM126B;ANKRA2;ZFP622;INO80E;GTF2A2;TMEM161B;NAXE;DLX5;UBA6;RHOBTB3;NOL7;ARL2;FITM2;BRCC3;RCHY1;AGPAT3;ARFRP1;DHX32;PRRC1;GRPE…
Human Inh L5-6 SST FBN2 down	14/76	0.0239896260821984	0.137464365328153	0	0	1.94970986460348	7.2726786440309	LINGO2;CSNK1A1;NTRK3;IQSEC3;ADAM22;TULP4;GABRG2;ARHGAP12;TPST1;CDK8;PTPRE;RIMBP2;FAR2;DLGAP4
Mouse 80 Sst up	13/69	0.0244191772862009	0.138823984256985	0	0	2.00412552647932	7.44008855087321	CNTNAP1;ZFP445;ACSL6;HUNK;GAB2;AI854703;SPTB;UGDH;PINK1;MAN2A2;MIRG;FAR2;FNIP2
Human Inh L3-6 PAX6 LINC01497 up	18/106	0.0251887258738082	0.142080156881949	0	0	1.76697938689218	6.50488506328426	CUTA;B3GALNT2;DDX3X;C1GALT1;WDR41;SMAD5;GABRG2;TMEM164;TMCO1;SEC14L1;ATP7B;KIF5B;TRIM24;METTL4;SNRNP27;ITGA6;KCNN3;HMGN1
Mouse 79 Sst up	5/17	0.0258687746396031	0.143671194536873	0	0	3.59212004493661	13.1281881212055	UGDH;MIRG;GAB2;SPTB;FNIP2
Mouse 90 Sst down	5/17	0.0258687746396031	0.143671194536873	0	0	3.59212004493661	13.1281881212055	MSRA;ATP8A1;NTRK3;CSMD3;FRY
Mouse 92 Sst up	10/49	0.0274203757088534	0.151126040166352	0	0	2.21252846252846	7.95728981235625	SOX2;VAT1;MIRG;SEMA3A;FAM110B;C1D;CCM2;GAB2;RNF152;RIMKLB
Mouse 81 Sst up	12/63	0.027634920088687	0.151154638666909	0	0	2.03091787439614	7.28830437628115	UGDH;CNTNAP1;MAN2A2;MIRG;STAT2;SPATS2L;USP40;GAB2;FAR2;SPTB;PNRC1;SPSB4
Mouse 190 L4/5 IT CTX down	3/7	0.0285809317885412	0.152855057417235	0	0	6.46248196248196	22.974223572196	GNG2;NTRK3;CSMD3
Mouse 329 L6 CT CTX down	3/7	0.0285809317885412	0.152855057417235	0	0	6.46248196248196	22.974223572196	LINGO2;DPP6;TMEM178B
Mouse 75 Sst up	3/7	0.0285809317885412	0.152855057417235	0	0	6.46248196248196	22.974223572196	UGDH;CTNNBIP1;GPR83
Human Exc L3-5 RORB RPRM down	4/12	0.0292412901087594	0.1541037332739	0	0	4.30943214629451	15.2216621293545	GALNT18;NTM;TMEM108;PRKCA
Mouse 327 L6 CT CTX down	4/12	0.0292412901087594	0.1541037332739	0	0	4.30943214629451	15.2216621293545	LINGO2;DPP6;TMEM178B;TIMP2
Mouse 62 Sst Chodl down	9/43	0.0305233865810025	0.159694819648433	0	0	2.28364688856729	7.96824257469389	TUB;MSRA;GRM5;ELMOD1;PRICKLE2;KCNQ3;SORBS2;SLC8A1;GAS7
Mouse 364 Oligo up	44/318	0.0307909572108785	0.159935763354347	0	0	1.39025665637558	4.83883587983282	IGSF3;RNPEPL1;CD81;GNAI3;PDGFA;AATK;TM7SF3;CLN8;ARHGAP35;TMEM165;ELAVL3;NPAT;ZMAT1;LAMP1;MYO18A;DENND5A;LZTS2;LDLR;CTNNAL1;JAM3;ZFP280C;ABCA2;CARMIL1;SS18;SEMA6A;HMGCS1;METRN;IDH1;SS18L2;NUDT16L1;FBXO32;ETV6;IGSF11;FIBP;ERG28;ABHD17B;CDK4;FASN;MTF1;MAP7D1;INTS6;DHCR7;IFT46;LCORL
Human Inh L1 SST P4HA3 up	11/57	0.0312524187971845	0.160356070318195	0	0	2.06361136187097	7.15177226580763	STAT5B;ANKFN1;CREG1;DIS3L;PRDM5;IRF2BP2;RPL27;SLCO5A1;FOXO1;SLC7A2;TMCO1
Human Astro L1 FGFR3 SERPINI2 up	17/101	0.0313160746743289	0.160356070318195	0	0	1.74782658826242	6.05381367394185	SLC15A2;ARHGEF26;NCAN;RHOBTB3;SLC1A2;NPL;PTN;TOB1;FOXO1;AMOT;PARD3B;ZMAT1;FAM184A;GNAQ;SH3PXD2B;LRIG1;TJP2
Mouse 259 L6 Car3 down	5/18	0.0328277789033608	0.161342650620557	0	0	3.31561794007629	11.3277430570909	DPP6;NTM;TIMP2;EFR3B;GPR158
Mouse 267 SUB-ProS down	5/18	0.0328277789033608	0.161342650620557	0	0	3.31561794007629	11.3277430570909	ATP8A1;LSAMP;NXPH1;ARFGEF3;GAS7
Mouse 37 Sncg down	5/18	0.0328277789033608	0.161342650620557	0	0	3.31561794007629	11.3277430570909	GRIN2A;CACNA2D1;PDE1A;CACNA1A;SLC8A1
Mouse 87 Sst down	5/18	0.0328277789033608	0.161342650620557	0	0	3.31561794007629	11.3277430570909	DPP10;MSRA;GRIN2A;CDKL5;CDK14
Human Inh L1-6 VIP SLC7A6OS down	6/24	0.0328495424393654	0.161342650620557	0	0	2.87411689145793	9.81745866835836	DLG1;SPRED1;MBNL2;PDE1A;CACNA1A;NXPH1
Mouse 305 L5 NP CTX up	6/24	0.0328495424393654	0.161342650620557	0	0	2.87411689145793	9.81745866835836	A330102I10RIK;ZFP444;TMEM200A;RNF152;IL11RA1;XKR6
Mouse 371 Peri up	9/44	0.0349506741342818	0.170502613006429	0	0	2.21827579077941	7.43969221564192	DOCK6;TBC1D1;ARHGAP42;CALD1;TMOD3;FRY;SLC30A10;PLXDC2;LIMS1
Mouse 360 OPC up	16/95	0.0357798100887614	0.173043812541256	0	0	1.74877155146005	5.82405895014481	AMPD3;CENPA;DOCK10;UGDH;WEE1;DIAPH3;PTPRZ1;ABHD17B;NASP;KIF13A;CENPC1;LNX1;CSPG5;NCAPD2;LCORL;TMPO
Mouse 375 VLMC down	69/535	0.0359509305833635	0.173043812541256	0	0	1.28370313989114	4.26908355953368	GSK3B;RNF11;RAB7;TRIO;DDX3X;CCNI;CELF1;USP32;UBE2D3;MRFAP1;WDR89;PTMS;HERC1;YWHAQ;KIF5B;BSG;SDF4;RAC1;GTF2I;RAB2A;PNISR;ACTR2;RBFOX1;MBNL2;CACNA2D1;STRBP;ATRX;RPSA;NDUFC1;ASH1L;ITFG1;NCOR1;CSDE1;WDFY3;ZMYND11;LUC7L2;GTF2A2;COPA;KMT2A;ROCK2;ANKRD11;PDE1A;PRICKLE2;NRXN3;CLCN3;GLG1;TM9SF3;CAMK2N1;RSBN1L;EIF4H;SRSF11;SRPK2;TTC14;CBX5;SYT1;CSNK1A1;USP9X;FUS;EIF5;GLRB;RAB14;CAPRIN1;GNAQ;R3HDM4;RPL22L1;…
Human Exc L5-6 THEMIS SMYD1 down	7/31	0.0368814264417685	0.1751867755984	0	0	2.51522088353414	8.30034764193478	NRN1;PCGF5;TMEM108;CACNA1A;PAM;GPR158;SCN2B
Human Inh L5-6 PVALB FAM150B down	7/31	0.0368814264417685	0.1751867755984	0	0	2.51522088353414	8.30034764193478	GRIN2A;NLGN2;RBFOX3;ANKRD55;REPS2;KCNQ3;SHANK2
Human Inh L1-6 LAMP5 AARD up	12/66	0.0382521919264509	0.17953568463063	0	0	1.91776704240472	6.25873709834403	B3GALNT2;GABPB2;SEC14L1;FAM174A;IRF2BP2;LCP2;EPHB2;SNCAIP;BTBD8;HAPLN1;HMGN1;SRM
Mouse 237 L5 PT CTX down	4/13	0.03883813611946	0.17953568463063	0	0	3.83039247139343	12.4424654407475	GNG2;FAM174A;SORBS2;CSMD3
Mouse 313 NP SUB up	4/13	0.03883813611946	0.17953568463063	0	0	3.83039247139343	12.4424654407475	USP3;ASCL1;ST3GAL1;XKR6
Mouse 236 L3 RSP-ACA up	71/555	0.0393021196611387	0.17953568463063	0	0	1.27173890708541	4.11595350171237	ZFP326;ZFP445;HDLBP;AP2A1;CHD4;IER3IP1;PHF6;SHF;MRPL42;TMEM147;GRM4;SNRPD1;MFSD5;EMB;QSOX2;VPS36;BORCS7;PSTK;ARHGEF17;BUD31;DHPS;SIAH1A;MRPS7;DEXI;DCK;SELENOS;ZFP40;DNAJC30;STAM2;PRR13;CUTA;BRSK2;GTF2A2;VCP;B3GLCT;RHOBTB3;MRPL58;ASCL1;LIAS;LIN7B;MRPL11;TMEM242;APOO;APH1B;CYP4X1;GRPEL1;DPH3;GCNT4;AP4S1;DECR2;COX10;FN3K;RWDD1;ACD;GK;PTGES2;VTA1;EIF2AK3;MRPL28;SNX21;LYSMD4;SOD2;TMEM230;BCKDK;PINK1;N…
Mouse 107 Pvalb up	6/25	0.0395376369200418	0.17953568463063	0	0	2.72269546699118	8.79567377041244	CARMIL1;PTPRE;CAB39L;CITED2;ANKRD55;KCNK3
Mouse 261 L6 Car3 down	6/25	0.0395376369200418	0.17953568463063	0	0	2.72269546699118	8.79567377041244	DPP10;DPP6;NTM;ELMOD1;TIMP2;GPR158
Mouse 86 Sst up	6/25	0.0395376369200418	0.17953568463063	0	0	2.72269546699118	8.79567377041244	UGDH;MAN2A2;SEMA3A;ACSL6;GPR83;SPTB
Mouse 149 L2 IT PAR down	5/19	0.0408450612858599	0.182037865730808	0	0	3.07861613591031	9.84532008535657	NRN1;NTM;TNR;TSPAN5;GPR158
Mouse 35 Sncg down	5/19	0.0408450612858599	0.182037865730808	0	0	3.07861613591031	9.84532008535657	GRIN2A;RIMBP2;CACNA1A;TNR;SLC8A1
Mouse 95 Sst up	5/19	0.0408450612858599	0.182037865730808	0	0	3.07861613591031	9.84532008535657	UGDH;MAN2A2;GAB2;SPTB;FNIP2
Mouse 29 Sncg up	116/956	0.0435914059740537	0.19241162352695	0	0	1.19958823814368	3.75818430372403	GOLT1B;PANK1;ZFP846;HDLBP;CCNC;ZFAND1;ADARB1;NUDT11;AMMECR1L;IPO9;ZMIZ2;TOM1;BBX;ATXN7L1;SEPHS2;MORC3;CTNNBIP1;B630019K06RIK;DHX40;MORF4L1;SARNP;RPL7L1;TMEM126B;WDFY2;ZFP9;ANKRA2;ZFP622;TMEM161B;UBA6;PRKDC;FUT11;RHOBTB3;AKAP17B;LIAS;CSF2RA;ARHGAP12;PRPSAP1;PRRC1;PDCD11;AP4S1;SLC38A9;RPRD1B;VAT1;CARMIL1;TRAPPC4;KLHL28;UPF3B;SMAD5;TMEM230;BMP3;LRCH2;TFCP2;LSM6;MOB2;NDUFAF4;RCAN3;TUBGCP5;FNDC10;CNIH…
Mouse 284 CA1 up	42/309	0.0437056873385316	0.19241162352695	0	0	1.36105970478079	4.26049394435584	ZFP445;VCP;CATSPERE2;ZFP426;UBR4;CBLB;CHD4;MIEF1;ABHD17C;BZW2;PIK3C2A;JPH1;CARF;SOCS2;ZNRF2;NHSL1;HECTD2;SNRPD1;ZC3H12B;TRIM24;ZFP263;CLVS2;MCMBP;SMARCAD1;DECR2;RBM7;PCDH1;LMTK3;HUNK;UBE2A;PEX1;NUDT16L1;SPTB;UBAC2;SLC4A7;GAREM1;INAFM2;PEX3;MAPKAPK2;RPS6KB2;POLR3F;INTS6
Human Inh L3-5 VIP HS3ST3A1 down	10/53	0.0446341501585602	0.195308220693821	0	0	2.0062629074257	6.23798501124321	DPP6;GRIN2A;CDKL5;RBFOX3;PPM1L;MTX2;EPB41L3;PRICKLE2;PRKCA;ZSWIM6
Mouse 302 CA2-IG-FC up	23/153	0.0456242819896986	0.198438142147966	0	0	1.528464153622	4.7188506208811	PRDM8;ERRFI1;LINGO3;GK;ARHGEF17;MBD2;ZBTB1;HUNK;IL16;KRT10;JPH1;PAKAP;SRM;SLC4A7;APH1B;HECTD2;SERTAD2;CLVS2;PWWP2A;NPHP4;INTS6;PCDH1;MCU
Mouse 109 Pvalb up	27/186	0.047392006774126	0.204206230200043	0	0	1.46748381765597	4.4748008969051	TRAM1;MT-CO1;CITED2;DMAC2;GPR83;MTIF2;ADARB1;AGPAT3;MAN2A2;DENND5A;NT5M;ANKRD34B;ANKRD29;MYPOP;STARD9;ACSL6;AFAP1;SEMA4G;TM6SF1;DEXI;SPTB;MIRG;NDUFAF4;FAR2;GM9962;CNIH4;KCNK3
Mouse 110 Pvalb up	79/631	0.0475161311268799	0.204206230200043	0	0	1.24081450288336	3.78037220297403	CNTNAP1;TRAM1;KCNC1;MT-CO1;LRRC38;HDLBP;ADARB1;TMEM260;AI854703;MRPL42;AKAP10;DENND5A;ATXN7L1;XXYLT1;ATXN7L3;NXPE3;STARD9;PRMT3;ACSL6;HUNK;AFAP1;MFSD11;SPTB;MFSD12;DEXI;KLHL42;SELENON;KIF16B;PPIF;FAR2;TMEM126B;GM9962;PPARD;TRUB1;OPRD1;SLBP;DMAC2;ANKRD55;ARL2;GPR83;FITM2;MRPL15;TRAK1;TTBK1;AGPAT3;PRPSAP1;MAN2A2;SLC38A9;NT5M;CNNM2;E2F6;COX10;ANKRD34B;ANKRD29;MYPOP;SEC24A;MTX2;AZIN2;EIF2AK4;SEMA4G;T…
Mouse 168 L2/3 IT ENTl down	11/61	0.0484568298086176	0.20642140116729	0	0	1.89809753742154	5.74569686027285	DNAJA1;MORF4L1;SYT4;SLC25A3;SLC38A1;LMBRD1;DUSP3;EFHD2;AP4S1;EPS15;SCN2B
Mouse 283 CA1 up	21/138	0.0486033770061486	0.20642140116729	0	0	1.55024322273231	4.68803203107476	ACVR1;GPR27;ZFP445;SMIM15;KDM2B;MMAA;CRTC1;FAM13A;CEP85L;ZC3H6;ABHD17C;KCTD4;RCHY1;CARF;BICRA;SLC4A7;FGD4;TTC8;ZC3H12B;INTS6;RCOR3
Mouse 28 Sncg down	5/20	0.0499446669856438	0.207541610732477	0	0	2.87321457229979	8.61056305625541	MBNL2;CACNA2D1;CACNA1A;SLC8A1;GPR158
Mouse 298 CA3 down	4/14	0.0500169532790179	0.207541610732477	0	0	3.44716073147257	10.3256020399538	NTM;TIMP2;FAM81A;NAP1L5
Mouse 307 L5 NP CTX up	4/14	0.0500169532790179	0.207541610732477	0	0	3.44716073147257	10.3256020399538	A330102I10RIK;SCG3;RNF152;XKR6
Mouse 312 NP SUB down	4/14	0.0500169532790179	0.207541610732477	0	0	3.44716073147257	10.3256020399538	ACADL;SNTG1;NTRK3;NXPH1
Mouse 306 L5 NP CTX down	9/47	0.0508173203875381	0.209657744684586	0	0	2.04280600198035	6.086577314689	ARHGAP21;CAMK1D;FBXW7;IQSEC1;PLPPR4;RIMBP2;UPP2;SORBS2;GPR158
Mouse 19 Pax6 down	6/27	0.0553397954572082	0.227018933636956	0	0	2.46311588219103	7.12890516436388	DPP10;MBNL2;CACNA2D1;CACNA1A;MAL2;OPCML
Mouse 262 L6 Car3 down	7/34	0.0575222613722538	0.232353232377964	0	0	2.2353770638108	6.38330530488415	DPP10;DPP6;NTM;RSBN1L;ELMOD1;PRKCA;GPR158
Mouse 6 Lamp5 Lhx6 up	28/198	0.0581438378520175	0.232353232377964	0	0	1.42317429406037	4.04869657725	ZFP367;GM14326;RNPEPL1;ZFP846;FAF1;SF3B6;FAM13A;COX17;PDGFA;CTDSPL2;CSF2RA;ATAD2B;APOO;GRPEL1;POFUT1;CNNM3;LRRCC1;AKR1E1;MRPL45;PLXDC2;MTSS1;TOX2;TADA2A;UNC50;TSR1;SCG3;NHLRC2;DOCK1
Human Inh L1-2 VIP SCML4 down	3/9	0.058571036416606	0.232353232377964	0	0	4.30784030784031	12.2235613346741	KCNMB2;REPS2;SLC8A1
Mouse 260 L6 Car3 down	3/9	0.058571036416606	0.232353232377964	0	0	4.30784030784031	12.2235613346741	DPP6;TIMP2;GPR158
Mouse 263 SUB down	3/9	0.058571036416606	0.232353232377964	0	0	4.30784030784031	12.2235613346741	NRN1;ATP8A1;ARFGEF3
Mouse 328 L6 CT CTX down	3/9	0.058571036416606	0.232353232377964	0	0	4.30784030784031	12.2235613346741	LINGO2;DPP6;TMEM178B
Human Oligo L5-6 OPALIN LDLRAP1 up	41/308	0.0599843087850609	0.236659404059093	0	0	1.32800253969652	3.73656392204242	GLTP;CD81;COX4I1;GDI2;TECR;ZBTB1;IQGAP1;SPATA6;FOXO1;TMEM165;TMEM242;RPS6KA5;ZMAT1;LAMP1;TRIM2;KIF13A;DPF3;PWWP2A;TCP11L2;MFSD1;DENND5A;SLC38A9;LZTS2;EPS15;PLEKHH1;KCNJ2;SS18;C1GALT1;IFT80;AMPD3;LARP6;MLH3;PATL1;DYNC1LI2;ELF2;NASP;PEX3;ACER3;DHX29;CUEDC1;MEGF9
Human Exc L5 THEMIS VILL up	23/158	0.061666155818078	0.241972633155719	0	0	1.47144064900257	4.0994631161295	NIM1K;CNTNAP1;PRRT2;USP49;MMD;GNAI3;LYSMD4;PNMA3;DDX52;PLRG1;BZW2;RUNDC3A;ARHGAP35;TGFBR1;ABHD12;EDRF1;TADA2A;MRAS;RSBN1L;RAC1;LAMTOR3;GABPA;LZTS3
Mouse 38 Sncg up	22/150	0.0621713121715858	0.242405202033054	0	0	1.48429915048544	4.12317762007812	TSEN34;CITED2;MTX2;PRR3;KLHL28;CEP164;WDR41;AKAP17B;ANO6;MRPL45;SNCAIP;MID2;MTSS1;IGSF11;AMMECR1L;DHX32;TFCP2;PDCL;BBX;FAM20C;RPRD1B;LGR4
Human Inh L1-3 VIP FNDC1 down	4/15	0.0627652630966591	0.242405202033054	0	0	3.13360748971914	8.67493324282347	GRAMD1B;REPS2;TSPAN5;SORBS2
Human Inh L2-5 PVALB HHIPL1 up	19/126	0.0630020810783466	0.242405202033054	0	0	1.53305910546749	4.23827607062247	B3GALNT2;MIPEP;GSR;HDLBP;ZBTB1;ADAR;PNMA3;EIF2AK4;ZC3H6;SPTB;ARHGAP35;PRPSAP1;GGA2;IFT88;MAP7D1;MKNK1;TUBGCP5;RCOR1;LGR4
Human Endo L2-5 NOSTRIN SRGN down	86/703	0.0631193600861693	0.242405202033054	0	0	1.20815861869606	3.33781333085344	GSK3B;CCNI;CELF1;FAF1;UBE2D3;HP1BP3;PTEN;PEBP1;LDLRAD4;FRY;PPP1CB;HERC1;ZC3H12B;WDR7;DENND5A;ARFGEF3;RAB2A;MAP2K4;PNISR;ACTR2;AGTPBP1;ARHGEF12;FBXW7;ATRX;PRKCA;ASH1L;SCAMP1;ITFG1;MTSS1;TANC2;MORF4L1;LMBRD1;ZFYVE16;NCOR1;MSH3;HNRNPH1;RUFY3;LUC7L3;WDFY3;ZMYND11;COPA;KMT2A;ROCK2;ANKRD11;CEP85L;TULP4;NRXN3;UBR3;MLLT3;TRAK1;GLG1;ATAD2B;CDC42;APOO;ARHGAP21;SCFD1;ANO10;ZSWIM6;ASCC3;ATG7;SRSF11;MAP2K5;CL…
Human Inh L5-6 SST KLHL1 down	6/28	0.0644793790074934	0.246318051023335	0	0	2.35102469784551	6.44512217400459	LINGO2;PTPRE;RIMBP2;LIN7A;PRKCA;FAR2
Mouse 106 Pvalb down	8/42	0.0651990198712815	0.24775627551087	0	0	2.02892960462874	5.53960849881925	LINGO2;CDKL5;RBFOX3;WASF1;SEZ6L;CDK14;SLC8A1;GPR158
Mouse 96 Sst down	18/119	0.0672918495949474	0.254370237735874	0	0	1.53842390052959	4.15176943396372	PNISR;MBNL2;TMEM178B;FBXW7;PLPPR4;PDE4DIP;RPSA;WDR89;PPM1E;PTMS;TMX4;ACADL;RAB14;G3BP2;TSPAN5;TNIK;RAC1;HNRNPA1
Mouse 111 Pvalb up	61/486	0.0708759042342877	0.265793179973078	0	0	1.24233547748639	3.28824430062098	CNTNAP1;TRAM1;HDLBP;AI854703;MRPL42;AKAP10;FAM110B;DENND5A;ATXN7L1;XXYLT1;BORCS7;LIN52;CEP68;ACSL6;HUNK;AFAP1;GAB2;SPTB;DEXI;DUSP22;NT5C3B;SELENON;SARNP;PPIF;FAR2;OPRD1;SLBP;DMAC2;FURIN;FITM2;MTIF2;CLN8;AGPAT3;MAN2A2;CFAP69;AP4S1;SLC38A9;NT5M;RPRD1B;FNIP2;COX10;ANKRD34B;ANKRD29;ANKRD26;MYPOP;SEC24A;AZIN2;LYSMD4;EIF2AK4;SEMA4G;TM6SF1;KLF3;PINK1;MIRG;ADCK1;MOB2;NDUFAF4;FNDC10;LPIN1;CNIH4;KCNK3
Mouse 257 L5 PPP up	5/22	0.0714181120703284	0.265793179973078	0	0	2.53490611458835	6.69013377764666	POLE4;PCGF5;STXBP4;EMB;CDH7
Mouse 83 Sst down	5/22	0.0714181120703284	0.265793179973078	0	0	2.53490611458835	6.69013377764666	MSRA;BRINP1;KLF9;CSMD3;FAM81A
Mouse 36 Sncg up	8/43	0.0731248838559495	0.270749569969208	0	0	1.970849979336	5.15492872112937	STAT5B;ABCB10;CITED2;C1GALT1;ADARB1;GAB2;MRPL45;LGR4
Mouse 268 ProS up	6/29	0.074449286800479	0.27134267134059	0	0	2.24868057300829	5.84125608131546	POLE4;FAM234B;POU2F1;NAB1;SNX12;RNF2
Mouse 8 Lamp5 down	6/29	0.074449286800479	0.27134267134059	0	0	2.24868057300829	5.84125608131546	SYT4;DLG1;CAMK1D;NTM;TIMP2;KCNQ3
Mouse 300 CA3 up	108/907	0.074655152823044	0.27134267134059	0	0	1.17221755157473	3.0417588759732	PRDM8;ERRFI1;ZFP445;CRTC1;PANK1;ZDHHC6;ZDHHC7;IPO9;TMEM147;ZC3H12B;ZMIZ2;PWWP2A;DPF3;BORCS7;ACVR1;MORC3;KDM2B;LMTK3;REV1;ACSL6;SIAH1A;MED9;CACNA2D4;KCTD4;ATAD3A;TPST1;MORF4L1;GAREM1;SARNP;SRSF9;PRR13;ZCCHC8;COX19;VCP;DCUN1D5;FUT11;UBE2J2;LIN7B;PRPF8;SOCS2;GRK2;GRPEL1;DPP8;AP4S1;PRELID3A;MCTS1;ARL14EP;ANKRD29;SMAD4;TNK2;IQSEC3;MEMO1;UBE2A;CRLS1;TADA2B;LRFN4;FASN;NDUFAF4;RSL24D1;CNTNAP1;GMEB1;ZFP81…
Human Exc L5-6 FEZF2 FILIP1L up	25/178	0.074788354012157	0.27134267134059	0	0	1.41117052881759	3.65929656282036	TMEM161B;CNTNAP1;USP37;DDX3X;STX17;GLS2;NAB1;HDLBP;PCSK7;DCAF7;PTPDC1;PGBD1;EDRF1;CYP4X1;CEPT1;SCARA3;SMURF2;GK;CRLS1;RAB14;ECHDC1;NHLRC2;DCP1A;STAM2;INTS8
Mouse 330 L6 CT CTX down	4/16	0.0770437263972929	0.275110394616629	0	0	2.87231312159127	7.36283616504649	LINGO2;DPP6;TMEM178B;TIMP2
Mouse 351 L6b CTX down	4/16	0.0770437263972929	0.275110394616629	0	0	2.87231312159127	7.36283616504649	NRN1;SNTG1;NTM;NTRK3
Mouse 69 Sst down	4/16	0.0770437263972929	0.275110394616629	0	0	2.87231312159127	7.36283616504649	ATP8A1;APBA1;CSMD3;FRY
Mouse 348 L6b CTX down	3/10	0.0773777281205383	0.275110394616629	0	0	3.69222840651412	9.44862032845345	DPP6;CAMK2N1;SNTG1
Human Inh L2-5 VIP BSPRY down	11/66	0.077732022855668	0.275110394616629	0	0	1.72506035731531	4.4066459336464	MSRA;DPP6;GRIN2A;CDKL5;PPM1L;EPB41L3;PRICKLE2;CLVS2;RIMBP2;TARDBP;SLC8A1
Human Exc L5-6 THEMIS SMYD1 up	54/428	0.0788961130216409	0.27786826147134	0	0	1.24905863367402	3.17213843033103	MIPEP;CSRNP2;USP37;CAB39L;CRTC1;AP2A1;BZW1;PTPDC1;THTPA;SYDE2;ATP7B;RPS6KA5;ZMIZ2;MFSD1;UPP2;SERAC1;RAC1;DLGAP3;SYNPO;SNAP29;ABCC3;STARD3;GAS2L3;USP49;LRRIQ1;AXIN1;PLA2G4A;AXIN2;CDC25B;SARNP;CHST1;WDFY2;STAM2;SRSF9;NIM1K;TTYH3;NPRL3;SLAIN2;PRKCZ;PGBD1;RAB40B;NUP85;NPHP4;CEPT1;PCDH1;SLC25A24;TUB;SMURF2;MBD2;C1GALT1;SORBS2;TTC8;INTS4;LIMS1
Human Inh L1 PAX6 MIR101-1 up	8/44	0.081608046342414	0.286024317763218	0	0	1.91599699989285	4.80115780888347	PRDM5;WDR41;TRIM24;IRF2BP2;AMOTL1;SLC7A2;GABRG2;LGR4
Human Exc L3 LAMP5 CARM1P1 up	25/180	0.0827828516177968	0.288740187768354	0	0	1.39280505590666	3.47022163282817	CNTNAP1;USP37;GLS2;HDLBP;PCSK7;BZW2;ABHD12;RPS6KA5;KIF13A;MEST;LZTS3;TMPO;PCID2;ARMT1;PRRT2;USP49;STARD9;PNMA3;TTC8;ECHDC1;NHLRC2;DCP1A;INTS8;RCOR1;PLEC
Human Inh L3-6 VIP ZIM2-AS1 down	7/37	0.0841058006761469	0.291944173500856	0	0	2.01150200803213	4.97983476991347	GRIN2A;HECTD2;PCGF5;NTM;NTRK3;CLVS2;ZSWIM6
Mouse 40 Vip down	10/60	0.0898113817625307	0.310257500634197	0	0	1.72471042471042	4.15662726232157	SYT4;TRIO;CAMK1D;BRINP1;NTM;PDE1A;KCNQ3;SORBS2;NXPH1;SLC8A1
Mouse 41 Vip down	18/124	0.0918992234874658	0.315862317367207	0	0	1.46544537077666	3.49810998228763	RAB2A;MAP2K4;SYT4;SMIM13;ZYG11B;GRAMD1B;TRIO;CAMK1D;NTM;PDE1A;PRICKLE2;SORBS2;RANGAP1;SLC8A1;CNKSR2;KCNQ3;SPIN1;SCN2B
Mouse 294 CA3 up	158/1373	0.0923087935796132	0.315862317367207	0	0	1.12893834004945	2.68982640558399	PRDM8;ERRFI1;ZFP445;CRTC1;SLC35B1;SYAP1;HDLBP;GPATCH1;THYN1;HIKESHI;STK19;CBLB;CARF;IPO9;POFUT1;ZC3H12B;PWWP2A;ADNP2;DENND5A;EPHB2;VPS36;KDM2B;DAPK3;MCCC1;LMTK3;ACSL6;SIAH1A;CACNA2D4;WDR73;ALG11;CLPX;GAREM1;SELENOS;ZFP40;SARNP;SLCO2A1;TARS2;SRSF9;ZFP330;VCP;BRSK2;ARHGEF26;DCUN1D5;PRKDC;SLC41A2;MRPL19;GLT8D1;UBR4;ZFP507;UBE2J2;LIAS;PRPF8;PDCD11;DPP8;MAN2A2;CFAP69;AP4S1;SLC38A9;DECR2;MCTS1;ABCA2;AN…
Mouse 346 L6b CTX down	4/17	0.0927898768396379	0.316010806972729	0	0	2.65121788702154	6.30305241313736	NRN1;CAMK2N1;SNTG1;TSPAN5
Human Inh L5 PVALB LRIG3 up	31/234	0.0959685857505927	0.324812601287834	0	0	1.31898893487017	3.09135970403891	MIPEP;SETD7;ZBTB1;PARN;ADAR;ZC3H6;ENO4;NFU1;PRPSAP1;GGA2;MKNK1;SLC17A5;COX10;HERC6;LIN52;ACVR1;B3GALNT2;USP49;C1GALT1;WDR75;PARP16;PNMA3;EIF2AK4;SPTB;KLHL20;SUGCT;MRPS9;OGDH;ACO1;USP40;LGR4
Mouse 31 Sncg down	6/31	0.0968509867255663	0.324812601287834	0	0	2.0685549132948	4.82921044808669	DPP10;GRIN2A;GRM5;PDE1A;PCDH15;SLC8A1
Mouse 289 CA1 down	5/24	0.097173853016859	0.324812601287834	0	0	2.26782049007931	5.2868646943224	SLC38A1;PLEKHB2;DZANK1;TULP4;EFR3B
Mouse 3 Lamp5 Lhx6 up	5/24	0.097173853016859	0.324812601287834	0	0	2.26782049007931	5.2868646943224	TOX2;CITED2;AFAP1;MRPL45;AMOT
Mouse 232 L6 IT ENTl down	3/11	0.0984411838444108	0.326029975851673	0	0	3.23051948051948	7.48930047838861	NRXN3;CACNA1A;TSPAN5
Mouse 323 L6 CT CTX down	3/11	0.0984411838444108	0.326029975851673	0	0	3.23051948051948	7.48930047838861	DPP6;TMEM178B;SNTG1
Mouse 61 Sst Chodl down	8/46	0.100239942283357	0.330471407893075	0	0	1.81495203776075	4.17473188549168	MSRA;GRM5;NTRK3;ELMOD1;PRICKLE2;SORBS2;SLC8A1;GAS7
Mouse 282 CA1 up	55/446	0.104682423149013	0.340407111659993	0	0	1.21629737671865	2.74496917590452	GPR27;GMEB2;CRTC1;BZW2;CHD1;ING2;SPTLC1;ZC3H12B;FAM110B;CWC22;ACVR1;BRD3OS;SMIM15;SSR4;FAM222B;MRPS9;GAREM1;ELF2;SPOPL;NHLRC2;SRSF9;ZFP330;PRKAA1;DCUN1D5;UBA6;CEP85L;RCHY1;GMCL1;BICRA;FGD4;ACVR1C;HECTD2;HSF2;HEATR3;FEM1C;MIR124A-1HG;ASCC3;DCAF10;ZFP335OS;TRMT1L;ACD;MBD2;PCDH8;MEMO1;POLE4;SLC4A7;CDK8;KBTBD4;TTC8;TFCP2;ABHD17B;INAFM2;INTS6;BMPR1B;LIMS1
Mouse 185 L2 IT RSP-ACA down	29/219	0.104865849511651	0.340407111659993	0	0	1.31799933345297	2.9721851977306	SLC25A3;DDX3X;ZFP846;COX17;CEND1;PEBP1;CCNC;ZCCHC18;CDC42;ACADL;DZANK1;KIF5A;G3BP2;ATP6V0E2;HNRNPA1;LONRF2;SLC38A1;ZRANB2;ATP6AP2;NDUFC1;TBCA;MAPK8IP2;TMX4;NDUFS6;RUFY3;CAPRIN1;RPL22L1;PAFAH1B2;GRINA
Human Oligo L2-6 OPALIN MAP6D1 down	7/39	0.105139592659527	0.340407111659993	0	0	1.88557228915663	4.24718814664917	SLC8A3;SLC38A1;NRN1;ATCAY;SEZ6L2;GPLD1;ARHGAP12
Mouse 33 Sncg down	7/39	0.105139592659527	0.340407111659993	0	0	1.88557228915663	4.24718814664917	BRINP1;CAMK1D;CACNA2D1;REPS2;KCNQ3;CACNA1A;SLC8A1
Mouse 260 L6 Car3 up	24/177	0.107524818667317	0.346575531597336	0	0	1.35406543569809	3.0196114002467	MAP3K3;SLC41A2;ARHGEF17;B3GLCT;HIKESHI;CHD4;AGPAT3;DUSP22;POLE4;GM1976;ERG28;PINK1;GAREM1;GRK2;KCNT1;SERTAD2;ZMIZ2;TSPAN17;LNX1;RGS20;AP4S1;TMEM14A;BOK;LRRCC1
Mouse 23 Ndnf HPF down	4/18	0.109921914961364	0.350082908900168	0	0	2.46170768596178	5.4354137169934	CACNA2D1;PDE1A;TNR;SORBS2
Mouse 302 CA2-IG-FC down	8/47	0.110377920029266	0.350082908900168	0	0	1.76831590139208	3.89709444925746	LINGO2;A230057D06RIK;DZANK1;NTM;ADAM22;FLYWCH1;CAMK2G;NAP1L5
Human Inh L3-6 PAX6 LINC01497 down	5/25	0.111582914343446	0.350082908900168	0	0	2.15430909966298	4.72437257777764	MAF;ATP8A1;CACNA2D1;CACNA1A;PAM
Human Inh L5-6 PVALB MEPE down	5/25	0.111582914343446	0.350082908900168	0	0	2.15430909966298	4.72437257777764	BRINP1;ANKRD55;KCNQ3;RXFP1;SHANK2
Human Inh L5-6 SST C4orf26 down	5/25	0.111582914343446	0.350082908900168	0	0	2.15430909966298	4.72437257777764	RBFOX3;GALNT18;PRKCA;SOX6;ARHGAP12
Mouse 275 CA1-ProS up	5/25	0.111582914343446	0.350082908900168	0	0	2.15430909966298	4.72437257777764	POLE4;FAM234B;SLC16A1;SLC50A1;LCORL
Mouse 363 Oligo up	28/212	0.112007135673046	0.350082908900168	0	0	1.31385208077558	2.87627538194592	CD81;PDGFA;AATK;TM7SF3;ARHGAP35;ELAVL3;SOX2;AKAP10;LAMP1;TMEM108;TNR;CTNNAL1;JAM3;KDM6B;SEMA6A;IDH1;SS18L2;TAF11;VPS37B;FBXO32;ETV6;IGSF11;PTPRE;ABHD17B;CDK4;TMCC3;INTS6;LCORL
Mouse 219 L6 IT CTX up	14/95	0.114916150138273	0.356400747686099	0	0	1.49078252978962	3.22538633755348	KDM6B;NIM1K;GMEB2;GOLT1B;DCUN1D5;PDGFA;KCTD4;HSD17B7;ETV6;BMP3;RAB40B;SERTAD2;HSF2;VGLL4
Mouse 373 SMC up	10/63	0.115378721983053	0.356400747686099	0	0	1.62681212209514	3.51315824773854	CALD1;NAB1;MOB2;PDE3A;AMOTL1;FRY;CNNM2;PNRC1;TPT1;LIMS1
Human Inh L1-3 VIP CBLN1 down	7/40	0.116622280309478	0.356400747686099	0	0	1.82833150784958	3.92874605942793	CDK17;GRM5;AGTPBP1;CLVS2;TSPAN5;ASAP1;SORBS2
Mouse 104 Sst down	7/40	0.116622280309478	0.356400747686099	0	0	1.82833150784958	3.92874605942793	DPP10;GRIN2A;RBFOX3;PDE1A;KLF9;PCDH15;CDK14
Mouse 367 Oligo up	37/291	0.116783032427156	0.356400747686099	0	0	1.25824076391429	2.70199338719156	USP6NL;MT-CO1;CD81;AATK;ARL2;AP2A1;PIK3C2A;PTPDC1;DOCK10;NPAT;LAMP1;FPGT;KIF13A;ENPP2;MYO18A;HEATR3;DENND5A;ENPP4;CEP97;LZTS2;FNIP2;JAM3;ZFP280C;ABCA2;SEMA6A;WIPI1;TPST1;ERG28;SLC6A9;ABHD17B;WNK1;MTF1;MAP7D1;WDFY2;CDR2L;LCORL;BIRC2
Human Inh L5-6 PVALB ZFPM2-AS1 up	17/120	0.117236527868652	0.356400747686099	0	0	1.42389336843837	3.05220340219013	B3GALNT2;MIPEP;CMTM6;GSR;ZBTB1;ZC3H6;LIAS;KLHL20;PRPSAP1;GGA2;MRPS9;MAP7D1;MKNK1;ACO1;COX10;LGR4;LIN52
Human Oligo L3-6 OPALIN ENPP6 up	23/171	0.120631043437424	0.356400747686099	0	0	1.34121129385821	2.83668685925062	GLTP;ABCA2;ATP8A1;STAT2;KNOP1;GAB1;AATK;IFT80;IQGAP1;SPATA6;TMEM165;ARHGAP21;NT5DC1;ZFYVE16;ELF2;TRIM2;ACER3;KIF13A;PWWP2A;DENND5A;USP40;WDFY2;PLEKHH1
Mouse 345 L6b CTX down	3/12	0.121507829513451	0.356400747686099	0	0	2.8714125380792	6.05229609307316	NRN1;TSPAN5;PAM
Mouse 50 Vip up	3/12	0.121507829513451	0.356400747686099	0	0	2.8714125380792	6.05229609307316	SOCS2;IGSF3;AP1S2
Mouse 94 Sst down	3/12	0.121507829513451	0.356400747686099	0	0	2.8714125380792	6.05229609307316	ELMOD1;CSMD3;SEZ6L
Human Exc L5 THEMIS RGPD6 down	2/6	0.122400730174359	0.356400747686099	0	0	4.30625	9.04508410020967	PTPRT;NTM
Mouse 268 ProS down	2/6	0.122400730174359	0.356400747686099	0	0	4.30625	9.04508410020967	DCC;SORBS2
Mouse 270 ProS down	2/6	0.122400730174359	0.356400747686099	0	0	4.30625	9.04508410020967	ASAP1;NSG1
Human Exc L3-5 RORB LNX2 up	6/33	0.122420201421264	0.356400747686099	0	0	1.91511453650182	4.02230716735476	EDRF1;GK;WSB2;AZIN2;ZBTB44;IFIT1
Human Inh L1-6 LAMP5 AARD down	6/33	0.122420201421264	0.356400747686099	0	0	1.91511453650182	4.02230716735476	DLG1;NCAM1;LDLRAD4;TNIK;SEZ6L;OPCML
Human Inh L3 PVALB SAMD13 up	6/33	0.122420201421264	0.356400747686099	0	0	1.91511453650182	4.02230716735476	GGA2;PRPSAP1;ZBTB1;ADARB1;GDPD5;LGR4
Mouse 100 Sst down	6/33	0.122420201421264	0.356400747686099	0	0	1.91511453650182	4.02230716735476	MSRA;BRINP1;CACNA2D1;CSMD3;TNIK;FAM81A
Human Inh L2 PAX6 FREM2 up	41/328	0.124637069258474	0.361397445801681	0	0	1.23405893469588	2.56974164872943	KCNK9;WDR41;GNAI3;SLC7A2;EPS8;THTPA;APH1B;SEC14L1;GRK5;RSBN1L;NCS1;TRIM24;CEPT1;CEP97;IP6K1;PDLIM5;RIMKLB;LIN52;ACVR1;B3GALNT2;BBS2;NXPE3;ABCC1;USP49;USP3;KNOP1;TDRD7;EIF2AK4;DDX52;EXOG;BTBD8;MLH3;GATAD2A;BMP3;LRCH2;XK;GEMIN5;GTF2IRD1;DCP1A;LGR4;KCNK3
Mouse 369 Endo up	19/138	0.125570420361577	0.362647374004235	0	0	1.37753618170487	2.85823406352311	TPM4;TMOD3;GOLIM4;PDGFB;MSN;IQGAP1;PIK3C2A;EFR3B;KLF3;TAPBP;ITPKB;BSG;BNIP2;ITGA6;SERINC3;DOCK1;WASF2;H2-D1;TPT1
Mouse 293 CA3 up	51/417	0.126402192377329	0.363595150981799	0	0	1.20421983840634	2.4906715778032	PRDM8;NRP2;KDM5D;CRTC1;HDLBP;CBLB;CHD4;CARF;BBX;PHACTR2;MDP1;TMED5;RSPRY1;CEP68;KDM2B;ARHGEF17;NUDT16L1;CLPX;THAP2;ANKRA2;CBLL1;DBN1;SRSF9;PRKAA1;TBC1D19;PRKDC;NPRL3;GLT8D1;PARN;ZFP949;RCHY1;TMEM242;ATAD2B;SOCS2;ZMAT1;MAN2A2;PCDH1;PNPT1;RYK;KRT10;SLC50A1;SMAD5;TADA2B;SLC4A7;TTC8;TFCP2;ABHD17B;RFWD3;MFAP3;TMEM19;LIMS1
Mouse 115 Pvalb down	5/26	0.126952926182368	0.363730209141547	0	0	2.05160831785772	4.23439425831762	LINGO2;RBFOX3;DCC;SEZ6L;CDK14
Mouse 11 Lamp5 down	4/19	0.128342418042129	0.366257809590582	0	0	2.29746551170998	4.71681948571985	YWHAQ;FBXW7;TNR;OPCML
Mouse 285 CA1 up	50/409	0.129697522188571	0.368667759921844	0	0	1.20351534226745	2.45824061379496	GFM2;SNX12;GPATCH1;STK19;CHD4;BZW2;JPH1;CARF;PTPDC1;GM1976;IPO9;ZC3H12B;DENND5A;RBM7;BRD3OS;SMIM15;STARD3NL;LMTK3;RPGRIP1L;MRPS9;SLC25A17;GAREM1;CBLL1;DBN1;ZFP330;ZCCHC8;TRUB2;TBC1D19;STX17;TXLNG;SLAIN2;ABHD17C;RCHY1;RNF2;ARHGAP12;SOCS2;FGD4;APOO;SCFD1;DPP8;HEATR3;RPRD1B;PRELID3A;SMURF2;RNF25;UBE2A;CDK8;TADA2A;DNAL4;PTPN2
Human Inh L1 VIP KLHDC8B down	8/49	0.132249172022681	0.374446675295591	0	0	1.68186842909895	3.40253330598328	CAMK1D;BRINP1;NEGR1;MTX2;TNR;SPIRE1;NXPH1;TRAK1
Mouse 70 Sst up	9/57	0.133964049705565	0.377820483935227	0	0	1.61631693198263	3.24909411363939	GM14326;CITED2;SEMA3A;FAM110B;SPATS2L;AP4S1;AMOTL1;NTAN1;FNIP2
Mouse 121 DG up	15/106	0.135741682138444	0.38134433659127	0	0	1.4216335188759	2.83900440530769	ACVR1;RWDD1;CEBPB;DCUN1D5;PCDH8;KNOP1;JPH1;DOCK10;ACVR1C;RAB40B;PTPRZ1;CLVS2;NEFM;MIR124A-1HG;TPT1
Human Inh L1-6 SST NPY down	7/42	0.141432544953391	0.394263696742656	0	0	1.72366265060241	3.37136760718365	GRM5;BRINP1;CAMK1D;PPM1L;SNTG1;STRBP;FAR2
Mouse 3 Lamp5 Lhx6 down	7/42	0.141432544953391	0.394263696742656	0	0	1.72366265060241	3.37136760718365	BRINP1;GLRB;CAMK2N1;KCNQ3;TNIK;SEZ6L;ARFGEF3
Mouse 64 Sst down	5/27	0.143228643311246	0.396211036286283	0	0	1.95824397076203	3.80548100733127	CDK17;PPM1L;NTRK3;ELMOD1;GABRG2
Mouse 9 Lamp5 down	5/27	0.143228643311246	0.396211036286283	0	0	1.95824397076203	3.80548100733127	SYT4;NTRK3;TIMP2;KCNQ3;TNR
Mouse 105 Pvalb up	8/50	0.143954700951038	0.39669959575057	0	0	1.64173210267714	3.18209809268005	ANKRD34B;TRAM1;MAN2A2;CITED2;CTNNBIP1;ACSL6;GAB2;KCNK3
Mouse 264 SUB up	19/141	0.145529947846787	0.399515674317036	0	0	1.34343586850282	2.58930253932028	TMEM200A;NAB1;IQSEC3;HDLBP;GMPR;BZW2;DEXI;TANK;ARHGAP12;RGMA;POLE4;FAM234B;GAREM1;APH1B;SEC14L1;EMB;LONRF1;STAM2;RAB9B
Mouse 272 ProS down	3/13	0.146308749051892	0.400052528771399	0	0	2.58412698412698	4.96678553294725	DCC;SORBS2;NSG1
Mouse 323 L6 CT CTX up	4/20	0.147941863132914	0.400052528771399	0	0	2.15375360923965	4.11568508962654	TEDDM2;FAM110B;CBLB;SCG3
Mouse 63 Sst Chodl down	4/20	0.147941863132914	0.400052528771399	0	0	2.15375360923965	4.11568508962654	BRINP1;SPHKAP;NTRK3;SEZ6L
Mouse 77 Sst down	4/20	0.147941863132914	0.400052528771399	0	0	2.15375360923965	4.11568508962654	ELMOD1;ZFP536;FAM81A;GPR158
Mouse 233 L6 IT ENTl up	6/35	0.150936043484798	0.405114585115331	0	0	1.78283834961132	3.37116740393298	BMP3;GAREM1;HSF2;KCTD4;MEST;ETV6
Mouse 290 CA1 down	6/35	0.150936043484798	0.405114585115331	0	0	1.78283834961132	3.37116740393298	SLC38A1;PLEKHB2;DZANK1;TIMP2;SYT13;CAMK2G
Mouse 188 L4/5 IT CTX down	7/43	0.154714593340807	0.413718282933565	0	0	1.67568942436412	3.12712668301582	GNL3L;NCS1;G3BP2;TIMP2;RPL22L1;ZCCHC18;HNRNPA1
Human Exc L5 THEMIS FGF10 down	2/7	0.159928669759684	0.41495087618105	0	0	3.44480769230769	6.31442680903377	TMEM108;PRKCA
Mouse 208 L5 IT CTX down	2/7	0.159928669759684	0.41495087618105	0	0	3.44480769230769	6.31442680903377	GNG2;NTRK3
Mouse 275 CA1-ProS down	2/7	0.159928669759684	0.41495087618105	0	0	3.44480769230769	6.31442680903377	ASAP1;NSG1
Mouse 337 L6b/CT ENT down	2/7	0.159928669759684	0.41495087618105	0	0	3.44480769230769	6.31442680903377	SNTG1;PAM
Mouse 349 L6b CTX down	2/7	0.159928669759684	0.41495087618105	0	0	3.44480769230769	6.31442680903377	CAMK2N1;SNTG1
Mouse 72 Sst down	2/7	0.159928669759684	0.41495087618105	0	0	3.44480769230769	6.31442680903377	DPP10;PRKCA
Human Exc L5 FEZF2 RNF144A-AS1 down	5/28	0.160348053261098	0.41495087618105	0	0	1.87299826254422	3.42835192802922	CAMK1D;PDE1A;TMEM108;GAB2;QKI
Mouse 30 Sncg down	5/28	0.160348053261098	0.41495087618105	0	0	1.87299826254422	3.42835192802922	GRIN2A;GRM5;TNR;FAM81A;SLC8A1
Mouse 304 L5 NP CTX up	5/28	0.160348053261098	0.41495087618105	0	0	1.87299826254422	3.42835192802922	A330102I10RIK;B3GLCT;ADARB1;RNF152;IL11RA1
Human Inh L1-5 VIP LINC01013 down	6/36	0.166207769476541	0.425539041000221	0	0	1.7233140655106	3.09251578356645	NTM;CLVS2;TSPAN5;ZSWIM6;LONRF2;SLC8A1
Mouse 103 Sst up	6/36	0.166207769476541	0.425539041000221	0	0	1.7233140655106	3.09251578356645	CSGALNACT1;ZFP622;A330102I10RIK;MRPL42;SLC9A9;SPATS2L
Mouse 36 Sncg down	6/36	0.166207769476541	0.425539041000221	0	0	1.7233140655106	3.09251578356645	CNKSR2;BRINP1;CAMK1D;FBXW7;CACNA1A;SLC8A1
Mouse 24 Ndnf HPF up	7/44	0.168545564388402	0.427670870448002	0	0	1.63030934549007	2.902845925779	ANKRD34B;C1D;ZFP608;SPATS2L;B630019K06RIK;USP40;MRPL45
Mouse 10 Lamp5 down	4/21	0.168601894831004	0.427670870448002	0	0	2.0269489894129	3.60840498476811	SYT4;KCNQ3;TIMP2;TNR
Human OPC L1-6 PDGFRA COL20A1 up	8/52	0.168817448861053	0.427670870448002	0	0	1.56693258525467	2.78747487284467	PTPRZ1;TNK2;KIF13A;PCDH15;CSPG5;PTN;STK32A;SPATA6
Mouse 235 L3 RSP-ACA down	3/14	0.172570156551886	0.432623795244659	0	0	2.34907516725699	4.12721095207685	GNG2;DCC;NCS1
Mouse 264 SUB down	3/14	0.172570156551886	0.432623795244659	0	0	2.34907516725699	4.12721095207685	NRN1;ATP8A1;ARFGEF3
Mouse 76 Sst down	3/14	0.172570156551886	0.432623795244659	0	0	2.34907516725699	4.12721095207685	KLF9;CSMD3;SHANK2
Mouse 366 Oligo up	18/137	0.179656106124064	0.448433227249868	0	0	1.30440199335548	2.23928095953237	ABCA2;SEMA6A;CD81;MT-CO1;AATK;WIPI1;CACNA2D4;DOCK10;LAMP1;ABHD17B;WNK1;KIF13A;ENPP2;TMCC3;DENND5A;CEP97;LZTS2;JAM3
Mouse 376 VLMC up	16/120	0.181264641925251	0.448433227249868	0	0	1.32653213195324	2.26544786792155	NOTCH2;MT-CO1;STAT2;KNOP1;ARHGAP29;IRF2BP2;AMPD3;GAB2;PTN;SNCAIP;MTSS1;TMEM164;SELENOS;WNK1;TOM1;SNX6
Human Exc L3-5 FEZF2 ASGR2 up	87/759	0.181355900640841	0.448433227249868	0	0	1.11916845685643	1.91074945313424	OGFR;MIPEP;SCYL3;CSRNP2;HDLBP;PCSK7;WDR89;ECSIT;BZW2;PTPDC1;ABHD12;EDRF1;GLT1D1;SPTLC1;RASSF5;CWC22;EPHB2;LGALS8;RNF152;TMED5;LIN52;NXPE3;PCID2;MRPS27;KDM2B;TMOD3;LRRIQ1;MED9;WDR75;LRRC40;INIP;CDC25B;CTTNBP2NL;FAM133B;PEX7;IFT88;MRPS9;FAM161A;TRAF6;PIGG;STAM2;VAC14;TMEM161B;STX17;BRAT1;GNAI3;GSKIP;SDAD1;PRKCZ;PRPSAP1;CAND2;PDCD11;DZANK1;LEO1;NPHP4;UTP20;SIAE;ST3GAL1;DNAI1;COX10;BBS2;ANKRD29;GK;TP…
Mouse 170 L2/3 IT CTX up	26/207	0.181360806588589	0.448433227249868	0	0	1.23922974396457	2.11569583085515	SPTBN4;TRAM1;CRTC1;GLT8D1;STK19;CHD4;JPH1;CSF2RA;GMCL1;TMEM164;GM1976;ACVR1C;RBM7;ZFP335OS;LRRCC1;METTL17;ARL14EP;ZFP697;STRADA;MCCC1;ANO6;MFSD11;KCTD4;TFCP2;SPATS2L;LCORL
Mouse 112 Pvalb down	6/37	0.18209847584319	0.44872047630984	0	0	1.66763005780347	2.84032029212042	LINGO2;GRIN2A;BRINP1;DCC;SEZ6L;CDK14
Human Inh L1-5 VIP CD27-AS1 down	7/45	0.182895174576995	0.449150734845546	0	0	1.58731769181991	2.69660213170356	DPP6;CDKL5;PPM1L;PRICKLE2;CLVS2;ZSWIM6;SLC8A1
Human Inh L1-2 VIP WNT4 up	61/523	0.188608140548536	0.456223153602603	0	0	1.14042381830605	1.90232243564144	GTF2B;ADAR;USP39;EPS8;THTPA;ZMIZ2;WDR5;ADNP2;CLCC1;QSOX2;CEP97;CTSD;TMED5;CDK5RAP2;HMGN1;ACVR1;ABCC1;HSDL2;HMGCS1;KDM2B;USP3;LRRC40;CDC25B;MRPS9;SARNP;IFT46;TMEM161B;DCUN1D3;SEL1L;GNAI3;SLCO5A1;HSD17B11;RCHY1;SEZ6L2;SRM;CAND2;SEC14L1;RXRA;RDH11;RNF217;ZKSCAN8;TMEM209;RIMKLB;SEC31B;BBS2;STAT5B;SMURF2;TNK2;GOT2;TDRD7;EIF2AK4;BTBD8;MANBAL;CAMSAP3;LRCH2;XK;ADCK1;FASN;RNF185;LGR4;KCNK3
Human Inh L5-6 LAMP5 CRABP1 up	10/70	0.188789887208871	0.456223153602603	0	0	1.43645431145431	2.39474255953239	IGSF11;SEC14L1;FAM174A;MKNK1;GLT8D2;CEPT1;BTBD8;HAPLN1;TMEM164;HMGN1
Mouse 72 Sst up	16/121	0.190007361044566	0.456223153602603	0	0	1.31382473608998	2.18185883986044	ZFP445;GM14326;SEMA3A;CTNNBIP1;MRPL58;RPGR;GM14295;PRPSAP1;SLC8A3;MAN2A2;SARNP;FAM110B;SPATS2L;AP4S1;BORCS7;TMED5
Human Inh L2 VIP SLC6A16 down	4/22	0.190198295338481	0.456223153602603	0	0	1.91423377178911	3.17703099515497	GRM5;TTC8;CACNA2D1;REPS2
Mouse 105 Pvalb down	4/22	0.190198295338481	0.456223153602603	0	0	1.91423377178911	3.17703099515497	DPP10;GRIN2A;RBFOX3;CDK14
Mouse 12 Lamp5 down	4/22	0.190198295338481	0.456223153602603	0	0	1.91423377178911	3.17703099515497	FBXW7;MMD;TNR;OPCML
Mouse 316 NP SUB up	4/22	0.190198295338481	0.456223153602603	0	0	1.91423377178911	3.17703099515497	A330102I10RIK;B3GLCT;ST3GAL1;XKR6
Human Exc L5-6 FEZF2 LPO up	91/799	0.192243061599731	0.456881868134848	0	0	1.11100942943812	1.83204872940522	MIPEP;USP37;DDX3X;RNPEPL1;PANK1;GFM2;DIS3L;CEP164;WDR41;TXNDC11;AATK;ECSIT;EDRF1;GLT1D1;SPTLC1;AMMECR1L;GRM4;ENPP5;PELP1;RSPRY1;MRPS27;RING1;STARD3NL;DESI2;GAA;ELAC2;AHSA2;LMTK3;PEX1;CDC25B;NT5C3B;MRPL50;IMPACT;MRPS9;IFT88;MRAS;SOAT1;ITGA6;NHLRC2;FXN;TRUB1;ZCCHC8;COX19;TMEM161B;ECHS1;DCUN1D5;COX15;DIABLO;GNAI3;SLAIN2;SDAD1;SEZ6L2;RPAP3;PGBD1;CAND2;PRPSAP2;CYP4X1;PRRC1;PDPR;METTL4;MCMBP;UTP20;CEPT…
Mouse 301 CA2-IG-FC up	9/62	0.192379279499689	0.456881868134848	0	0	1.46342462387025	2.41214296562125	PRDM8;SLC4A7;MBD2;HUNK;CLVS2;PCDH1;FARSA;JPH1;MCU
Human Inh L1 LAMP5 PVRL2 down	8/54	0.195472523274274	0.456881868134848	0	0	1.49863737369502	2.44627891978879	CNKSR2;PTPRE;DLG1;BRINP1;CAMK2N1;TNIK;ARFGEF3;OPCML
Mouse 258 L6 Car3 up	8/54	0.195472523274274	0.456881868134848	0	0	1.49863737369502	2.44627891978879	POLE4;ARHGEF17;COL11A1;TSPAN17;RGS20;TMEM14A;BOK;PAKAP
Mouse 98 Sst down	5/30	0.19684356874692	0.456881868134848	0	0	1.72296581608089	2.80041548179115	RBFOX3;CACNA2D1;CSMD3;TNIK;SOX6
Mouse 165 L2/3 IT ENTl up	6/38	0.198561389100164	0.456881868134848	0	0	1.61542630057803	2.61159017490919	SOCS2;RAB40B;HSPA2;TRAK1;LCORL;FOXO1
Human Exc L5-6 FEZF2 FILIP1L down	2/8	0.199156288826046	0.456881868134848	0	0	2.87051282051282	4.63204719436136	CAMK2N1;NTM
Human Exc L5-6 FEZF2 SH2D1B down	2/8	0.199156288826046	0.456881868134848	0	0	2.87051282051282	4.63204719436136	CAMK2N1;NTM
Human Exc L6 THEMIS SNTG2 down	2/8	0.199156288826046	0.456881868134848	0	0	2.87051282051282	4.63204719436136	MAF;KCNMB2
Mouse 101 Sst up	2/8	0.199156288826046	0.456881868134848	0	0	2.87051282051282	4.63204719436136	TOX2;RPS6KA5
Mouse 236 L3 RSP-ACA down	2/8	0.199156288826046	0.456881868134848	0	0	2.87051282051282	4.63204719436136	GNG2;LSAMP
Mouse 314 NP SUB up	2/8	0.199156288826046	0.456881868134848	0	0	2.87051282051282	4.63204719436136	A330102I10RIK;XKR6
Mouse 350 L6b CTX down	2/8	0.199156288826046	0.456881868134848	0	0	2.87051282051282	4.63204719436136	CAMK2N1;NXPH1
Mouse 154 L2 IT ProS up	3/15	0.200021385861796	0.456881868134848	0	0	2.15319865319865	3.4652093177247	SOCS2;KCTD4;TMEM164
Mouse 299 CA3 down	3/15	0.200021385861796	0.456881868134848	0	0	2.15319865319865	3.4652093177247	NTM;PCDH15;NAP1L5
Mouse 20 Ndnf HPF up	20/157	0.200597717726796	0.456881868134848	0	0	1.2588585952268	2.02229814973593	TSEN34;ANKRD26;SEC24A;DLX5;ZFP2;AHSA2;TXNDC11;MEMO1;ZFAND1;MRPL45;MRPL24;RUFY1;IGSF11;APOO;SCFD1;ZXDC;KLHL8;TUBGCP5;PCBD2;PRR13
Mouse 119 Pvalb Vipr2 down	9/63	0.205212706695861	0.465923189416389	0	0	1.43624376909471	2.2745910977008	LINGO2;GRIN2A;BRINP1;GNG2;RBFOX3;CACNA2D1;FRY;WASF1;CDK14
Mouse 23 Ndnf HPF up	8/55	0.209411376328628	0.473965560217145	0	0	1.46666940232668	2.29307110266028	TFCP2;PANK1;MKRN2;ZFP608;B630019K06RIK;GAB2;MRPL45;FSTL1
Human Inh L5-6 SST BEAN1 down	4/23	0.212603634373015	0.47468708649729	0	0	1.8133833139152	2.80770802213123	KCNQ3;SEZ6L;MEGF8;SOX6
Mouse 18 Pax6 up	4/23	0.212603634373015	0.47468708649729	0	0	1.8133833139152	2.80770802213123	A330102I10RIK;TMOD3;FAM110B;SNCAIP
Mouse 291 CA3 down	4/23	0.212603634373015	0.47468708649729	0	0	1.8133833139152	2.80770802213123	SPRED1;RBFOX3;EFHD2;TSPAN5
Mouse 378 Micro up	10/72	0.212908602415846	0.47468708649729	0	0	1.38996138996139	2.15012057420883	CD81;MKNK1;WDR89;PLXDC2;SERINC3;SAT1;WASF2;TGFBR1;TPT1;CTTNBP2NL
Mouse 9 Lamp5 up	7/47	0.213017473719005	0.47468708649729	0	0	1.50778313253012	2.33160730948787	IGSF11;A330102I10RIK;PANK1;TMOD3;AFAP1;MIR124A-1HG;MRPL45
Mouse 24 Ndnf HPF down	6/39	0.215547171590662	0.477078420067865	0	0	1.56638640742687	2.40373820390021	SYT4;ROCK2;KLF9;PPM1E;FAM81A;GAS7
Human Inh L1 PAX6 MIR101-1 down	5/31	0.216072913244033	0.477078420067865	0	0	1.65660531091441	2.53815021234048	DLG1;CACNA2D1;KCNMB2;CACNA1A;PAM
Mouse 18 Pax6 down	5/31	0.216072913244033	0.477078420067865	0	0	1.65660531091441	2.53815021234048	BRINP1;MBNL2;PCDH10;MMD;OPCML
Human Exc L2 LINC00507 ATP7B up	9/64	0.218384334267757	0.480711857747928	0	0	1.41005130903828	2.14539132842901	TTC8;ATP7B;RPS6KA5;ACVR1C;USP53;SP4;RNF217;NPHP4;WDFY2
Mouse 120 DG up	20/160	0.225181673110964	0.49318467808193	0	0	1.23167521130664	1.836240237867	RWDD1;LINGO3;DCUN1D5;CCDC59;MBD2;PCDH8;DDX21;PDE4DIP;JPH1;DOCK10;TANC1;BRINP1;RAB40B;HECTD2;PTPRZ1;FAM110B;MCMBP;SYNPO;SF3B1;TPT1
Mouse 272 ProS up	10/73	0.225416819621935	0.49318467808193	0	0	1.36782190353619	2.03778662380231	SOCS2;SLC25A17;INAFM2;NAB1;SPATS2L;RPRD1B;ABHD17C;INTS6;LCORL;RCHY1
Mouse 73 Sst up	3/16	0.228400849036971	0.497394765086076	0	0	1.98745698745699	2.93478448961209	CITED2;SPATS2L;PARD3B
Human Inh L1 LAMP5 BMP2 down	7/48	0.228718922449553	0.497394765086076	0	0	1.47092565383485	2.16999990144551	CNKSR2;GLRB;NTRK3;GAB2;TNIK;PAM;OPCML
Mouse 5 Lamp5 Lhx6 down	14/108	0.231538479913291	0.497719684324412	0	0	1.28367422527676	1.87802720053686	MAP2K4;SPTBN4;SMIM13;TRIO;ASAP1;BRINP1;ABI2;GLRB;CAMK2N1;KCNQ3;TSPAN5;TNIK;SCN2B;CLASP2
Human Inh L1-2 VIP EXPH5 down	6/40	0.233004505957966	0.497719684324412	0	0	1.52023121387283	2.21451698849407	MSRA;CLVS2;TSPAN5;LIN7A;CLCC1;SHANK2
Human Inh L1-6 LAMP5 CA1 up	6/40	0.233004505957966	0.497719684324412	0	0	1.52023121387283	2.21451698849407	SEC14L1;GLT8D2;SLCO5A1;CEPT1;CHRDL1;TMEM164
Human Inh L5-6 LAMP5 CRABP1 down	6/40	0.233004505957966	0.497719684324412	0	0	1.52023121387283	2.21451698849407	CNKSR2;DLG1;SORBS2;LDLRAD4;TNIK;SEZ6L
Mouse 234 L3 RSP-ACA up	6/40	0.233004505957966	0.497719684324412	0	0	1.52023121387283	2.21451698849407	GK;MT-CO1;ZFP40;FAF1;MIR124A-1HG;ADCY8
Mouse 312 NP SUB up	6/40	0.233004505957966	0.497719684324412	0	0	1.52023121387283	2.21451698849407	A330102I10RIK;KREMEN1;ADARB1;AGPAT3;IL11RA1;XKR6
Mouse 139 L2 IT ENTl up	10/74	0.238200510491891	0.502301087248563	0	0	1.34637427606178	1.93156572899067	CYP4X1;RAB40B;SEMA3A;BOC;RNF217;GTF2IRD1;HSPA2;LCORL;PCDH1;FOXO1
Mouse 361 Oligo up	10/74	0.238200510491891	0.502301087248563	0	0	1.34637427606178	1.93156572899067	PTPRE;PTPRZ1;CDK4;TNR;NCAM1;POLR3H;TM7SF3;MRPS7;LCORL;ARHGAP35
Mouse 358 Astro up	13/100	0.239137335868116	0.502301087248563	0	0	1.28777298156142	1.84243903814915	HMGCS1;CD81;MT-CO1;NCAN;ACSL6;SLC1A2;PHKA1;SAT1;LAMP1;PTPRZ1;CSPG5;RGS20;SCG3
Mouse 256 L5 PT RSP-ACA down	2/9	0.239323509713997	0.502301087248563	0	0	2.4603021978022	3.5180821756476	TNR;NSG1
Mouse 288 CA1 down	2/9	0.239323509713997	0.502301087248563	0	0	2.4603021978022	3.5180821756476	TSPAN5;ASAP1
Mouse 44 Vip up	2/9	0.239323509713997	0.502301087248563	0	0	2.4603021978022	3.5180821756476	IGSF3;CENPA
Mouse 261 L6 Car3 up	47/406	0.240042343711479	0.502349484520835	0	0	1.12963665108512	1.61192365407211	CUTA;DCUN1D5;GOLT1B;COL11A1;SLC35B1;B3GLCT;PDGFA;HIKESHI;STK19;UBE2J2;TMEM263;AGPAT3;TMEM165;SOCS2;LSM12;ING2;TMEM147;RAB40B;GRPEL1;SNRPD1;SERTAD2;ZMIZ2;HSF2;DPH3;AP4S1;BORCS7;TMEM14A;BOK;KDM6B;RWDD1;ACD;LYSMD4;KRT10;UBE2A;AXIN2;IL17RA;POLE4;GAREM1;SNX16;SARNP;TSPAN17;LNX1;ESF1;FAR2;DOCK1;RNF166;SRSF9
Human Inh L1-2 VIP HTR3A down	7/49	0.244797214224562	0.509347517781365	0	0	1.43582329317269	2.02067017143519	TMX4;AKAP11;CAMK1D;CBX5;TXLNG;ADAR;MTR
Mouse 303 L5 NP CTX up	7/49	0.244797214224562	0.509347517781365	0	0	1.43582329317269	2.02067017143519	A330102I10RIK;ABCB10;SLCO2A1;SCG3;CACNA2D4;RNF152;XKR6
Mouse 172 L2/3 IT CTX up	9/66	0.245653958051303	0.509661372738624	0	0	1.360423489984	1.90980522333	GM1976;CRTC1;FAM13A;KCTD4;LCORL;JPH1;CSF2RA;GMCL1;PNRC1
Mouse 315 NP SUB down	5/33	0.25611083346342	0.528086273705569	0	0	1.53810440883142	2.09512120686375	ACADL;PRRC2C;MTIF2;SORBS2;PRELID3A
Human Inh L1 PVALB SST ASIC4 up	3/17	0.257460343967258	0.528086273705569	0	0	1.84539270253556	2.50399411938807	EPS8;RPS6KA5;SLCO5A1
Human Inh L1-3 VIP CHRNA2 down	3/17	0.257460343967258	0.528086273705569	0	0	1.84539270253556	2.50399411938807	TMEM108;LIN7A;SLC8A1
Human Inh L5-6 SST BEAN1 up	3/17	0.257460343967258	0.528086273705569	0	0	1.84539270253556	2.50399411938807	STAT5B;CITED2;MLH3
Human Exc L6 FEZF2 FFAR4 up	25/209	0.260270462744867	0.532337886973921	0	0	1.17137135127137	1.57670560372502	CBFB;ZBTB44;ARHGAP35;ARL5B;ZNRF2;RSBN1L;USP1;MFSD1;UPP2;RAC1;RNF152;HMGN1;PSTK;SMURF2;SLC2A12;MBD2;CRLS1;TOPORS;RGMA;TOMM70A;CHST1;ACO1;AMOTL1;STAM2;CDK5R1
Mouse 35 Sncg up	17/138	0.267516764837621	0.5401678822102	0	0	1.21084985892382	1.5965939822736	VAT1;CITED2;C1GALT1;AHSA2;ADARB1;GAB2;MRPL45;EPS8;NUDT11;DHX32;SYF2;MIRG;SARNP;MCMBP;FAM20C;SCG3;AP4S1
Mouse 153 L2 IT ENTm up	8/59	0.268597898851878	0.5401678822102	0	0	1.35133397621344	1.77638231849379	RUFY1;SOCS2;SYT14;INTS6;LCORL;FSTL1;TANK;FOXO1
Human Inh L1 PVALB SST ASIC4 down	19/156	0.268628923631506	0.5401678822102	0	0	1.19533596809975	1.57117866437951	SLC38A1;PIGU;CAMK1D;ABCC5;TULP4;PEBP1;PDE4DIP;SORBS2;HSPA12A;ELAVL3;DDB1;GRM5;AKAP11;ABCB10;FAR2;MEGF8;TARDBP;LONRF2;AASDHPPT
Human Inh L5-6 SST PAWR down	6/42	0.269122008867333	0.5401678822102	0	0	1.43561335902376	1.88437236721293	LINGO2;NTRK3;RIMBP2;FAR2;SHANK2;DLGAP4
Human Exc L5 FEZF2 NREP-AS1 up	34/292	0.269354319561979	0.5401678822102	0	0	1.13637051841085	1.49060856487001	USP6NL;SCYL3;STX17;TMEM200A;STXBP4;CEP164;GNAI3;PARN;PCSK7;PIK3C2B;PGBD1;CAND2;APH1B;PRPSAP2;GRM4;MAN2A2;UTP20;FSD1;LONRF1;RIMKLB;BAHCC1;ADAMTS9;LZTS3;DESI2;USP3;CTNNBIP1;EIF2AK3;EIF2AK4;ENKUR;MFAP3;KLHL8;INTS8;TPT1;SCN2B
Mouse 169 L2/3 IT ENTl down	12/94	0.271014296232846	0.5401678822102	0	0	1.26094026157653	1.64626305958614	ZYG11B;AKAP10;LMBRD1;DUSP3;A230057D06RIK;IQSEC1;RUFY3;KCNQ3;REPS2;SLC38A9;CLASP2;SCN2B
Mouse 237 L5 PT CTX up	13/103	0.2731691544386	0.5401678822102	0	0	1.24463777455561	1.61512171068416	ZFP326;GK;TMEM200A;COX17;EIF2AK3;DEXI;RGMA;ING2;PINK1;KIF16B;SCG3;NEFM;LGR4
Mouse 112 Pvalb up	15/121	0.276012197757763	0.5401678822102	0	0	1.21943204534874	1.56978733392303	ANKRD34B;ANKRD29;MT-CO1;ACSL6;HUNK;GPR83;ADARB1;GAB2;DEXI;MAN2A2;NDUFAF4;CFAP69;LNX1;CNIH4;KCNK3
Mouse 256 L5 PT RSP-ACA up	5/34	0.276763233392184	0.5401678822102	0	0	1.48498331479422	1.90759901003423	TMEM200A;RNF217;SCG3;DEXI;STAM2
Mouse 114 Pvalb up	16/130	0.276883083798466	0.5401678822102	0	0	1.20949032794959	1.55317902944451	ANKRD34B;KCNC1;DMAC2;ACSL6;AFAP1;ADARB1;TRAK1;DEXI;KLF3;ETV6;MRPL42;MAN2A2;LNX1;NT5M;KCNK3;CDK16
Human Exc L2-3 LINC00507 DSG3 up	22/184	0.277595034987601	0.5401678822102	0	0	1.17053817571617	1.50015228677892	ERRFI1;PCID2;CNTNAP1;USP37;DDX3X;CAB39L;PNMA3;PCSK7;BZW2;CTTNBP2NL;ABHD12;BLOC1S6;TTC8;RPS6KA5;ACVR1C;CFAP69;NPHP4;DCP1A;INTS8;CDK5RAP2;LZTS3;PLEC
Human Inh L3-5 SST CDH3 down	10/77	0.278013398267402	0.5401678822102	0	0	1.28587275975336	1.64602768056813	SLC8A3;PTPRE;ANKRD26;CDKL5;NLGN2;KDM2B;TULP4;RIMBP2;PRKCA;CSMD3
Human Exc L6 FEZF2 PDYN up	121/1103	0.2796671783212	0.5401678822102	0	0	1.06416049835333	1.35590545348039	GABPB2;PLEKHB2;TMEM179B;SYAP1;HDLBP;MRFAP1;THYN1;ARHGAP35;SNRPD1;MIR22HG;ENPP4;VSTM4;MTPAP;EPHB2;CEP97;SH3GL1;WSB2;DAPK3;LMTK3;WDR75;RUNDC3A;CDC25B;IFT88;NHLRC2;STAM2;SRSF9;RNF121;SLBP;BRSK2;DCUN1D5;COX15;CEND1;LIAS;PRKCZ;ZMPSTE24;SOCS2;PGBD1;APH1B;ZMAT1;RDH11;MCMBP;IP6K1;BANP;MCTS1;RAB4A;PRRT2;CBX5;SMURF2;VTA1;NDUFAF7;CNOT11;CAPRIN1;ECHDC1;TAB3;ACO1;ALDH18A1;MXD1;FARSA;DCP1A;INTS8;RNF185;CNTNAP1…
Human Inh L5-6 SST PAWR up	2/10	0.27980995560473	0.5401678822102	0	0	2.15264423076923	2.74170377824676	STAT5B;TMCC3
Mouse 138 L2 IT ENTl down	2/10	0.27980995560473	0.5401678822102	0	0	2.15264423076923	2.74170377824676	RBFOX1;NTRK3
Mouse 144 L3 IT ENTl down	2/10	0.27980995560473	0.5401678822102	0	0	2.15264423076923	2.74170377824676	SORBS2;ARFGEF3
Mouse 324 L6 CT CTX down	2/10	0.27980995560473	0.5401678822102	0	0	2.15264423076923	2.74170377824676	LINGO2;DPP6
Mouse 339 L6b CTX down	2/10	0.27980995560473	0.5401678822102	0	0	2.15264423076923	2.74170377824676	DPP6;SNTG1
Mouse 51 Vip up	2/10	0.27980995560473	0.5401678822102	0	0	2.15264423076923	2.74170377824676	IGSF3;TRAF6
Mouse 83 Sst up	2/10	0.27980995560473	0.5401678822102	0	0	2.15264423076923	2.74170377824676	UGDH;C1D
Mouse 92 Sst down	2/10	0.27980995560473	0.5401678822102	0	0	2.15264423076923	2.74170377824676	MSRA;BRINP1
Mouse 97 Sst down	4/26	0.28339732750872	0.545320964012425	0	0	1.56584128095196	1.97437769831177	PDE1A;KCNQ3;CSMD3;SHANK2
Human Exc L5-6 FEZF2 C9orf135-AS1 up	3/18	0.286968028375263	0.545320964012425	0	0	1.72227032227032	2.15005552142709	MMD;NAB1;CRLS1
Mouse 171 L2/3 IT CTX down	3/18	0.286968028375263	0.545320964012425	0	0	1.72227032227032	2.15005552142709	SLC38A1;CEND1;SCN2B
Mouse 80 Sst down	3/18	0.286968028375263	0.545320964012425	0	0	1.72227032227032	2.15005552142709	MSRA;CSMD3;FAM81A
Human Endo L2-5 NOSTRIN SRGN up	6/43	0.28767456123692	0.545320964012425	0	0	1.39673488517419	1.74022751726428	ACVR1;MECOM;BSG;ST8SIA6;ITGA6;SYNE2
Mouse 32 Sncg up	6/43	0.28767456123692	0.545320964012425	0	0	1.39673488517419	1.74022751726428	NUDT11;DHX32;IGSF3;AP1S2;GAB2;MTSS1
Human Exc L3-5 RORB TNNT2 up	9/69	0.288521618078596	0.545320964012425	0	0	1.29218523878437	1.60616720908167	WSB2;RTKN2;RPSA;NHLRC2;BZW2;SIAE;RUNDC3A;TGFBR1;TMPO
Human Inh L1 LAMP5 RAB11FIP1 up	9/69	0.288521618078596	0.545320964012425	0	0	1.29218523878437	1.60616720908167	ABCC1;GABPB2;EIF2AK3;EPHB2;SNCAIP;BTBD8;HAPLN1;TMEM164;SRM
Mouse 118 Pvalb down	16/132	0.297858251041463	0.561419605421136	0	0	1.18850352171446	1.43944127113417	LINGO2;USP37;CDKL5;MMD;WBP2;CACNA2D1;PLPPR4;SEZ6L;TANC2;GNG2;TOMM70A;KLF9;WASF1;CDK14;GPR158;DIS3L2
Human Exc L5-6 FEZF2 SH2D1B up	27/232	0.298594360778	0.561419605421136	0	0	1.13524657290369	1.37213765743369	ERRFI1;CSRNP2;KDM5D;STX17;GLDC;CAB39L;GLS2;NAB1;BRAT1;PARN;STRN4;IFT52;CYP4X1;CWC22;NPHP4;XXYLT1;RIMKLB;PCID2;SCARA3;MRPS27;GAA;LRRC40;CRLS1;GNL3L;ECHDC1;NHLRC2;STAM2
Mouse 127 L2/3 IT APr down	4/27	0.307774487306572	0.577177090481416	0	0	1.4976775327447	1.76484515495983	GNL3L;USP22;REPS2;ZCCHC18
Mouse 84 Sst up	7/53	0.312091475776209	0.579004313636446	0	0	1.31067574646412	1.52622809375943	UGDH;CBFB;MAN2A2;SEMA3A;CTNNBIP1;SPATS2L;SPTB
Mouse 88 Sst up	7/53	0.312091475776209	0.579004313636446	0	0	1.31067574646412	1.52622809375943	UGDH;MAN2A2;MIRG;SEMA3A;GPR83;GAB2;SPTB
Human Inh L1 LAMP5 NMBR up	3/19	0.316710326837442	0.579004313636446	0	0	1.61453823953824	1.85634394784	TRIM24;SNCAIP;SRM
Mouse 100 Sst up	3/19	0.316710326837442	0.579004313636446	0	0	1.61453823953824	1.85634394784	TOX2;RPS6KA5;C1D
Mouse 158 L2/3 IT ENTl up	3/19	0.316710326837442	0.579004313636446	0	0	1.61453823953824	1.85634394784	ZFP697;DESI2;PHACTR2
Mouse 64 Sst up	3/19	0.316710326837442	0.579004313636446	0	0	1.61453823953824	1.85634394784	UNC13C;IGSF3;FNIP2
Human Exc L5-6 FEZF2 IFNG-AS1 up	9/71	0.318121295382233	0.579004313636446	0	0	1.25036179450072	1.43206754253173	USP6NL;GRM4;DESI2;USP3;CTNNBIP1;KLHL8;EIF2AK3;GEMIN5;TPT1
Human Inh L6 SST TH down	5/36	0.318948404227241	0.579004313636446	0	0	1.38902262879153	1.5872721773789	EPB41L3;TNR;FAR2;FRY;SHANK2
Mouse 156 L2 IT ProS up	10/80	0.31959605050654	0.579004313636446	0	0	1.23055708769994	1.40369329852355	ACVR1;ARL14EP;GAREM1;ACVR1C;RAB40B;DCUN1D5;PCDH8;DENND5A;ASCC3;RBM7
Mouse 276 CA1-ProS down	2/11	0.320114123053388	0.579004313636446	0	0	1.9133547008547	2.1794596953255	TSPAN5;ASAP1
Mouse 321 L6 CT CTX down	2/11	0.320114123053388	0.579004313636446	0	0	1.9133547008547	2.1794596953255	DPP6;TMEM178B
Mouse 347 L6b CTX down	2/11	0.320114123053388	0.579004313636446	0	0	1.9133547008547	2.1794596953255	DPP6;PAM
Mouse 43 Vip up	2/11	0.320114123053388	0.579004313636446	0	0	1.9133547008547	2.1794596953255	SOCS2;PTPRZ1
Mouse 37 Sncg up	11/89	0.320425886411217	0.579004313636446	0	0	1.21482251854053	1.38259469929865	NUDT11;DHX32;ABCB10;CITED2;DESI2;UBA6;PRR3;B630019K06RIK;GAB2;MRPL45;MTSS1
Mouse 377 Micro up	12/98	0.320778013094984	0.579004313636446	0	0	1.20202224469161	1.36670643591963	CD81;MKNK1;CTSZ;TMCC3;WDR89;SERINC3;PLXDC2;SAT1;WASF2;TGFBR1;TPT1;CTTNBP2NL
Mouse 229 L6 IT CTX up	32/281	0.321905485225386	0.579590424769897	0	0	1.10766578509159	1.25553617744487	SPTBN4;GMEB2;DCUN1D5;GOLT1B;USP53;PDGFA;STK19;SPTY2D1;LSM12;ING2;HECTD2;SERTAD2;RASSF5;RNF217;FAM241A;MCMBP;LONRF1;PRODH;MEST;KDM6B;ACD;DESI2;ETV6;BMP3;MIRG;MTF1;SLC9A9;SLC25A32;BMPR1B;CBLL1;VGLL4;LIMS1
Mouse 114 Pvalb down	6/45	0.325498124900486	0.584601109895898	0	0	1.32495924114421	1.48713236820068	LINGO2;ATP8A1;RBFOX3;CSMD3;CDK14;GAS7
Mouse 340 L6b CTX up	37/328	0.326999174569909	0.58583971225676	0	0	1.0959577882523	1.22505902085203	KCNK9;SLC35B1;SEMA3A;FAM13A;B3GLCT;CBLB;AP2A1;N4BP2L1;STK19;IQGAP1;JPH1;FSTL1;GLT1D1;NFS1;GRK2;SERTAD2;ZMIZ2;RSBN1L;FAM110B;SH3PXD2B;TMEM109;RGS20;ATXN7L1;DIS3L2;ACBD4;PNPT1;DESI2;TMOD3;MEIS3;DCK;PAKAP;ETV6;SARNP;SCG3;INTS6;ANKRA2;XKR6
Mouse 325 L6 CT CTX up	7/54	0.329460253212039	0.588106384590953	0	0	1.28271725198667	1.42420040035274	GMEB2;RNF217;TMEM109;SCG3;FAR2;GDPD5;PAKAP
Human Inh L2-5 PVALB RPH3AL up	4/28	0.332345555709224	0.588106384590953	0	0	1.43519409688803	1.58098114325212	GGA2;PRPSAP1;ZBTB1;GDPD5
Mouse 108 Pvalb up	4/28	0.332345555709224	0.588106384590953	0	0	1.43519409688803	1.58098114325212	ANKRD34B;CITED2;SLC9A9;PARD3B
Mouse 109 Pvalb down	4/28	0.332345555709224	0.588106384590953	0	0	1.43519409688803	1.58098114325212	LINGO2;GRIN2A;RBFOX3;GAS7
Mouse 85 Sst up	4/28	0.332345555709224	0.588106384590953	0	0	1.43519409688803	1.58098114325212	MAN2A2;SEMA3A;SPTB;KCNK3
Mouse 356 Astro up	9/72	0.333151677697645	0.588106384590953	0	0	1.23044586865137	1.35245368690146	NIM1K;NHSL1;PTPRZ1;LUZP2;CEP85L;RGS20;CSPG5;PHKA1;SAT1
Mouse 38 Sncg down	5/37	0.340331201784117	0.599314945580811	0	0	1.34554044294656	1.45027194585426	PDE1A;KLF9;KCNQ3;CACNA1A;SLC8A1
Mouse 98 Sst up	21/182	0.342467123620868	0.601608913027412	0	0	1.1237896335675	1.20423006323354	ARL14EP;TRAPPC4;AHSA2;B630019K06RIK;FURIN;ALG11;TM6SF1;APTX;MID2;MORF4L1;POFUT2;TOX2;MAN2A2;MIRG;NDUFAF4;SPATS2L;RABL2;RSL24D1;LAMTOR3;CNIH4;LIMS1
Human Inh L1-3 VIP CHRNA2 up	3/20	0.346492991505644	0.601612354282637	0	0	1.51948051948052	1.61048629077567	DHX40;ANKRD29;LRCH2
Mouse 139 L2 IT ENTl down	3/20	0.346492991505644	0.601612354282637	0	0	1.51948051948052	1.61048629077567	RBFOX1;SNTG1;ELMOD1
Mouse 141 L3 IT ENTm down	3/20	0.346492991505644	0.601612354282637	0	0	1.51948051948052	1.61048629077567	ARHGEF12;EFHD2;ARFGEF3
Mouse 342 L6b RHP down	3/20	0.346492991505644	0.601612354282637	0	0	1.51948051948052	1.61048629077567	DPP6;CAMK2N1;SNTG1
Mouse 346 L6b CTX up	7/55	0.346967377823578	0.601612354282637	0	0	1.25592369477912	1.32942602050908	CSGALNACT1;B3GLCT;RGS20;N4BP2L1;IQGAP1;KCNN3;AMOTL1
Human Astro L1-6 FGFR3 PLCG1 up	8/64	0.348035765825607	0.601612354282637	0	0	1.23033475685356	1.29855685495797	ARHGEF26;NCAN;GNAQ;SLC1A2;LRIG1;RGS20;PTN;PARD3B
Mouse 372 SMC up	9/73	0.348301889321527	0.601612354282637	0	0	1.2111523154848	1.27738500006913	ERRFI1;MT-CO1;CALD1;MOB2;PDE3A;CNNM2;PDLIM5;SYNE2;TPT1
Mouse 345 L6b CTX up	68/622	0.351602923952075	0.605097789292585	0	0	1.05825287966186	1.10614178247766	ZFP369;ZFP445;MRPS14;SLC35B1;MED19;HIKESHI;N4BP2L1;AI854703;GM1976;LSM12;KCNT1;TMEM147;ZMIZ2;FAM110B;GM9856;ATXN7L1;MDP1;BORCS7;DIS3L2;GET4;IQCB1;NANOS1;TSPYL3;IZUMO4;STARD3NL;CTNNBIP1;ACSL6;ANO6;TFB2M;MRPS7;THAP2;PAKAP;MED22;NT5C3B;FAM234B;SARNP;SCG3;ANKRA2;CBLL1;CUTA;VCP;DCUN1D5;NAXE;SF3B6;MAK16;PRPF8;MRPL11;POLD3;GRK2;ZMAT1;PPP1R8;RGS20;KCNN3;ABCA2;PNPT1;1600014C10RIK;GSR;TRAPPC5;CCDC59;TADA2B…
Mouse 362 Oligo up	21/183	0.351995943909814	0.605097789292585	0	0	1.11678976404838	1.16607997987963	CSGALNACT1;KDM6B;CD81;SS18L2;AATK;VPS37B;TM7SF3;ARHGAP35;PTPRE;AKAP10;LAMP1;ABHD17B;CDK4;TMEM108;TNR;TMCC3;WDFY2;LCORL;LPIN1;CTNNAL1;JAM3
Human Inh L2-5 VIP SOX11 up	14/119	0.35588604740221	0.610237331676803	0	0	1.14848484848485	1.1865510238339	USP49;ATP6AP2;TDRD7;NSG1;SEMA4G;SNCAIP;THAP2;MRPL42;ANKFN1;CLCN4;PEG10;NAAA;CSPG5;SPSB4
Mouse 263 SUB up	42/379	0.357067200879746	0.610237331676803	0	0	1.07407051841508	1.10611141373781	ZFP445;VCP;CNTNAP1;NAXE;NAB1;HDLBP;GSKIP;GMPR;BZW2;TANK;CARF;AGPAT3;TMEM165;ARHGAP12;GM1976;APH1B;SEC14L1;KCNT1;MAN2A2;CLVS2;DENND5A;EMB;LONRF1;TMED5;ANKRD34B;ZFP654;USP3;IQSEC3;RPGRIP1L;DEXI;GM14295;POLE4;FAM234B;TTC8;PINK1;GAREM1;NDUFAF4;TUBGCP5;FAR2;STAM2;ST6GALNAC4;RAB9B
Mouse 365 Oligo up	36/323	0.357521317589041	0.610237331676803	0	0	1.08091593693482	1.11178720848504	USP6NL;MT-CO1;CD81;ZFP608;AATK;ARL2;SAT1;DOCK10;NPAT;LAMP1;KIF13A;ENPP2;MYO18A;HEATR3;DENND5A;LZTS2;JAM3;ABCA2;SS18;SEMA6A;STARD3NL;HMGCS1;SS18L2;WIPI1;EXOG;FBXO32;TPST1;ABHD17B;WNK1;MTF1;MAP7D1;TNIK;CDR2L;LCORL;VGLL4;BIRC2
Human Inh L1-5 VIP PHLDB3 up	2/12	0.359835373967151	0.611296800010078	0	0	1.72192307692308	1.75999246580424	IGSF3;MMADHC
Mouse 54 Vip up	2/12	0.359835373967151	0.611296800010078	0	0	1.72192307692308	1.75999246580424	IGSF3;PLXDC2
Human Inh L1-6 LAMP5 CA1 down	5/38	0.361811471773608	0.613210992067008	0	0	1.30469354109219	1.32639320279336	CNKSR2;ZFYVE16;LDLRAD4;TNIK;SEZ6L
Human Exc L6 FEZF2 KLK7 up	20/175	0.364053004571691	0.615565033491243	0	0	1.11154219204656	1.12316426044622	NIM1K;CBFB;SMURF2;STX17;IDH2;PCSK7;ZBTB44;CRLS1;STRN4;ZNRF2;MDFIC;NUP85;MFAP3;ECHDC1;SCG3;NPHP4;RAC1;LURAP1;HMGN1;CDK5R1
Mouse 27 Sncg up	18/157	0.369131496373292	0.622693785938123	0	0	1.11546344319893	1.11167347732748	PANK1;UBA6;CITED2;TRAPPC4;CTNNBIP1;B630019K06RIK;LYSMD4;MTSS1;NUDT11;FGD4;LSM12;ZMAT1;SYF2;MIRG;C1D;AP4S1;AMOTL1;RSPRY1
Mouse 181 L2/3 IT CTX down	11/93	0.37465422746922	0.628643896492833	0	0	1.15530378867285	1.13422150297055	SLC38A1;GNL3L;ZFP846;IQSEC1;KIF5A;HSPA4L;REPS2;CEND1;AIG1;EPS15;SCN2B
Human Inh L5-6 PVALB MEPE up	3/21	0.376141500394604	0.628643896492833	0	0	1.4349847683181	1.40311357803022	PRPSAP1;OGDH;LGR4
Mouse 259 L6 Car3 up	3/21	0.376141500394604	0.628643896492833	0	0	1.4349847683181	1.40311357803022	TSPAN17;RGS20;BOK
Mouse 82 Sst up	3/21	0.376141500394604	0.628643896492833	0	0	1.4349847683181	1.40311357803022	UGDH;PINK1;FNIP2
Human Exc L5-6 FEZF2 OR1L8 up	96/892	0.378778887486554	0.6289947860663	0	0	1.03976073722085	1.00940248371335	CSRNP2;TRAM1;USP37;DDX3X;NAB1;WDR41;HDLBP;TXNDC11;AATK;CTDSPL2;PTPDC1;DCAF7;ARHGAP35;IKZF5;EDC3;GLT1D1;JPH3;SPTLC1;BSG;CEP170B;ENPP4;RAC1;CLCC1;SERAC1;EPHB2;CTSD;SH3GL1;UNC45A;NXPE3;MORC3;PCID2;MRPS27;TBP;WSB2;TPM4;KDM2B;ARHGEF17;CTNNBIP1;LMTK3;LRRC40;RUNDC3A;THAP2;TOPORS;CDC25B;SLC25A17;SARNP;PRPF3;MADD;NHLRC2;STAM2;RNF121;ZCCHC8;SLBP;BRSK2;TMEM161B;TTYH3;STX17;COX15;DIABLO;GNAI3;GLT8D1;NMD3;UBE…
Human Exc L3 THEMIS ENPEP up	4/30	0.381641588770561	0.6289947860663	0	0	1.32464647960317	1.27599666535021	CNTNAP1;RTKN2;NHLRC2;TMPO
Human Inh L5-6 PVALB GAPDHP60 down	4/30	0.381641588770561	0.6289947860663	0	0	1.32464647960317	1.27599666535021	PTPRE;BRINP1;KCNQ3;SHANK2
Human VLMC L1-5 PDGFRA COLEC12 up	4/30	0.381641588770561	0.6289947860663	0	0	1.32464647960317	1.27599666535021	PDGFRB;FGD6;ARHGAP29;PARD3B
Mouse 314 NP SUB down	4/30	0.381641588770561	0.6289947860663	0	0	1.32464647960317	1.27599666535021	ATP8A1;SNTG1;TIMP2;SORBS2
Human Micro L1-6 TYROBP CD74 up	6/48	0.383244102257501	0.6289947860663	0	0	1.23011285439031	1.1797805113785	USP53;SLC9A9;ITPR2;RIN3;NPL;PLXDC2
Mouse 374 VLMC up	6/48	0.383244102257501	0.6289947860663	0	0	1.23011285439031	1.1797805113785	SELENOS;CD81;MT-CO1;CALD1;PTN;WDR89
Mouse 354 NP PPP down	5/39	0.383320922256471	0.6289947860663	0	0	1.26624939817044	1.21418467159772	DPP6;SNTG1;REV1;PDE4DIP;SCN2B
Mouse 271 ProS up	12/103	0.385506026318084	0.631145920638678	0	0	1.1356585443542	1.08250796832853	SOCS2;FAM234B;TOX2;RPS6KA5;POU2F1;SLC25A17;MMAA;INAFM2;NAB1;SNX12;SLC50A1;RCHY1
Mouse 355 V3d up	36/327	0.386675060405977	0.63162758735999	0	0	1.06581612600901	1.01270712218843	TSEN34;CERKL;CD63;CASZ1;ZFP444;MT-CO1;SF3B6;COX17;MSI1;WDR89;YBX3;MRPL11;RPGR;MRPL42;SNRPD1;PDZD11;MIR124A-1HG;HMGN1;LINGO3;BUD31;MRPL49;UPF3B;TDRD7;NDUFC1;CACNA2D4;MRPS7;SP3OS;MRPL24;TMCO1;NT5C3B;MRPL51;LSM6;CDK4;NCL;TPT1;PRR13
Human Inh L1-5 VIP PHLDB3 down	10/85	0.391300655277983	0.63774057135599	0	0	1.1481981981982	1.07733034349347	CAMK1D;NLGN2;PDE1A;ELMOD1;CLVS2;RIMBP2;TNR;TSPAN5;ZSWIM6;SLC8A1
Human Exc L5-6 FEZF2 C9orf135-AS1 down	2/13	0.398658385716669	0.639625232194299	0	0	1.5652972027972	1.43952620644946	NTM;PAM
Mouse 127 L2/3 IT APr up	2/13	0.398658385716669	0.639625232194299	0	0	1.5652972027972	1.43952620644946	ING1;CDH7
Mouse 189 L4/5 IT CTX down	2/13	0.398658385716669	0.639625232194299	0	0	1.5652972027972	1.43952620644946	GNG2;NTRK3
Mouse 292 CA3 down	2/13	0.398658385716669	0.639625232194299	0	0	1.5652972027972	1.43952620644946	NTM;NAP1L5
Mouse 294 CA3 down	2/13	0.398658385716669	0.639625232194299	0	0	1.5652972027972	1.43952620644946	NTM;NAP1L5
Mouse 300 CA3 down	2/13	0.398658385716669	0.639625232194299	0	0	1.5652972027972	1.43952620644946	NTM;TIMP2
Mouse 306 L5 NP CTX up	2/13	0.398658385716669	0.639625232194299	0	0	1.5652972027972	1.43952620644946	RNF152;XKR6
Human Inh L1 SST P4HA3 down	6/49	0.402562267306322	0.640638254463635	0	0	1.20143836537169	1.09319536779987	NCOR1;BBX;LDLRAD4;HSPA12A;LONRF2;ATP6V1C1
Human Inh L2-5 VIP SOX11 down	3/22	0.405500944999835	0.640638254463635	0	0	1.35938330675173	1.22702297485774	GRIN2A;PDE1A;PAM
Mouse 17 Pax6 up	3/22	0.405500944999835	0.640638254463635	0	0	1.35938330675173	1.22702297485774	A330102I10RIK;PANK1;MRPL45
Mouse 21 Ndnf HPF down	3/22	0.405500944999835	0.640638254463635	0	0	1.35938330675173	1.22702297485774	CACNA2D1;NXPH1;FAM81A
Mouse 329 L6 CT CTX up	3/22	0.405500944999835	0.640638254463635	0	0	1.35938330675173	1.22702297485774	SCG3;RNF152;PAKAP
Mouse 353 NP PPP up	3/22	0.405500944999835	0.640638254463635	0	0	1.35938330675173	1.22702297485774	SOCS2;CTNNBIP1;XKR6
Mouse 69 Sst up	3/22	0.405500944999835	0.640638254463635	0	0	1.35938330675173	1.22702297485774	TIMM9;AP4S1;CDH7
Mouse 296 CA3 up	9/77	0.409600925326375	0.645702768745945	0	0	1.13965267727931	1.01722200810769	SOCS2;KDM2B;CRTC1;FAM13A;GLT8D1;CHD4;DBN1;GDAP2;BOK
Human Exc L5 FEZF2 PKD2L1 up	14/124	0.416132954025922	0.654570790428575	0	0	1.09597327237559	0.960895080302144	USP6NL;NXPE3;NRP2;STX17;PANK1;STXBP4;ZC3H6;SGPP2;GRM4;ADORA1;WDFY2;DANCR;TPT1;PLEC
Human Exc L6 THEMIS SNTG2 up	21/190	0.419936316513106	0.659117435918397	0	0	1.07011016080549	0.928483442275594	PCID2;CNTNAP1;USP37;USP49;SMURF2;CRTC1;MMD;LGI4;SLAIN2;ZBTB44;BZW2;RUNDC3A;CRLS1;DNAJC2;TTC8;RPS6KA5;MRAS;RAB40B;SERTAD2;RIMKLB;TMPO
Mouse 25 Sncg down	4/32	0.430501065413694	0.663236410181216	0	0	1.22989137907328	1.03655919444298	RIMBP2;CACNA1A;TNR;GPR158
Mouse 307 L5 NP CTX down	4/32	0.430501065413694	0.663236410181216	0	0	1.22989137907328	1.03655919444298	DPP10;ATP8A1;PDE1A;SORBS2
Human Inh L5-6 PVALB KCNIP2 up	44/409	0.432024078562626	0.663236410181216	0	0	1.03826206191942	0.871386306906705	MIPEP;TMEM161B;ZBTB1;PARN;ZC3H6;LIAS;IER3IP1;CARF;ARHGAP35;PRPSAP1;GGA2;MKNK1;SLC17A5;TOM1;CEPT1;PCBD2;ANKZF1;COX10;LIN52;HERC6;B3GALNT2;NXPE3;RWDD1;SMIM13;KDM2B;NDUFC1;PNMA3;WDR73;EIF2AK4;SEMA4G;PEX1;FBXL14;CLPX;GDAP2;KLHL20;MRPS9;NDUFAF4;MAP7D1;MKRN2;ACO1;DANCR;PPARA;LGR4;CDK16
Mouse 122 DG up	10/88	0.434848717064073	0.663236410181216	0	0	1.1038511038511	0.919239827788682	DOCK10;KDM6B;ARL5B;DNAJC1;HECTD2;PCDH8;JPH1;SF3B1;KCNJ2;MCU
Human Inh L1-2 VIP PTGER3 down	2/14	0.436339743540274	0.663236410181216	0	0	1.43477564102564	1.18990838040514	GRM5;CLVS2
Mouse 129 L2/3 IT APr up	2/14	0.436339743540274	0.663236410181216	0	0	1.43477564102564	1.18990838040514	RXFP1;CDH7
Mouse 284 CA1 down	2/14	0.436339743540274	0.663236410181216	0	0	1.43477564102564	1.18990838040514	DPP10;PAM
Mouse 308 L5 NP CTX up	2/14	0.436339743540274	0.663236410181216	0	0	1.43477564102564	1.18990838040514	IL11RA1;XKR6
Mouse 315 NP SUB up	2/14	0.436339743540274	0.663236410181216	0	0	1.43477564102564	1.18990838040514	A330102I10RIK;XKR6
Mouse 325 L6 CT CTX down	2/14	0.436339743540274	0.663236410181216	0	0	1.43477564102564	1.18990838040514	DPP6;TMEM178B
Mouse 34 Sncg down	2/14	0.436339743540274	0.663236410181216	0	0	1.43477564102564	1.18990838040514	DPP10;CACNA1A
Mouse 46 Vip up	2/14	0.436339743540274	0.663236410181216	0	0	1.43477564102564	1.18990838040514	IGSF3;GAB2
Mouse 56 Vip up	2/14	0.436339743540274	0.663236410181216	0	0	1.43477564102564	1.18990838040514	A330102I10RIK;IGSF3
Mouse 7 Lamp5 up	2/14	0.436339743540274	0.663236410181216	0	0	1.43477564102564	1.18990838040514	SEMA6A;MRPL45
Mouse 81 Sst down	2/14	0.436339743540274	0.663236410181216	0	0	1.43477564102564	1.18990838040514	CDKL5;CSMD3
Mouse 115 Pvalb up	4/33	0.454554881297071	0.687575451083964	0	0	1.18741495469782	0.936201435468596	ANKRD34B;MAN2A2;ACSL6;AFAP1
Human Inh L5-6 SST PIK3CD down	9/80	0.455635170997962	0.687575451083964	0	0	1.09131489370376	0.857842099183088	SMIM13;NTRK3;TMEM108;RIMBP2;FRY;PRPF8;SHANK2;DLGAP4;SCN2B
Mouse 89 Sst up	9/80	0.455635170997962	0.687575451083964	0	0	1.09131489370376	0.857842099183088	UGDH;MAN2A2;ACSL6;AFAP1;GAB2;TM6SF1;SPTB;KCNK3;CDH7
Human Inh L1-2 VIP PTGER3 up	15/137	0.458795255830118	0.687575451083964	0	0	1.05855480739489	0.824774284616302	KDM6B;USP49;ATP6AP2;SEMA4G;THAP2;TMCO1;DHX40;THTPA;LRCH2;ANKFN1;CREG1;METTL4;CSPG5;CDK5RAP2;HMGN1
Mouse 351 L6b CTX up	40/375	0.459965945135576	0.687575451083964	0	0	1.02814039498882	0.798456734785854	NIM1K;VCP;CAB39L;B3GLCT;HDLBP;AP2A1;N4BP2L1;IQGAP1;GDPD5;AI854703;JPH1;SPTLC1;GRK2;RDH11;ZMIZ2;TOM1;TMEM109;SLC38A9;LDLR;CTNNAL1;LIN52;TSPYL3;SLC16A1;STAT2;IDH1;GSR;EIF2AK3;MEIS3;DDB1;DUSP22;PINK1;GAREM1;FASN;RPL7L1;CENPC1;SCG3;ZFP9;BMPR1B;DOCK1;LIMS1
Human Inh L1-2 PVALB CDK20 up	8/71	0.462547832024773	0.687575451083964	0	0	1.0932023082457	0.842864781044965	MIPEP;SEC14L1;FAM174A;AMOTL1;TM6SF1;SPTB;KLF3;HMGN1
Mouse 370 Endo up	8/71	0.462547832024773	0.687575451083964	0	0	1.0932023082457	0.842864781044965	TPM4;BSG;MSN;ITGA6;IQGAP1;CCDC141;WASF2;TPT1
Human Exc L6 FEZF2 PDYN down	3/24	0.462827796713028	0.687575451083964	0	0	1.22978080120937	0.947423404014601	LSAMP;FRY;OPCML
Human Inh L3-5 PVALB ISG20 down	3/24	0.462827796713028	0.687575451083964	0	0	1.22978080120937	0.947423404014601	LINGO2;PTPRT;CNTNAP4
Mouse 125 DG up	3/24	0.462827796713028	0.687575451083964	0	0	1.22978080120937	0.947423404014601	DOCK10;CBLB;JPH1
Mouse 304 L5 NP CTX down	3/24	0.462827796713028	0.687575451083964	0	0	1.22978080120937	0.947423404014601	DPP10;TIMP2;SORBS2
Human Exc L6 THEMIS SLN up	20/185	0.464238798516232	0.688255467204763	0	0	1.04358816094995	0.800803853033179	NIM1K;USP37;MRPS27;CAB39L;AXIN1;AXIN2;ZBTB44;BZW2;NSA2;ZNRF2;TTC8;RPS6KA5;MKNK1;RSBN1L;NPHP4;IP6K1;DLGAP3;DNAL4;MEF2D;TMPO
Human Inh L2 VIP SLC6A16 up	2/15	0.472696398095171	0.695085131211229	0	0	1.32433431952663	0.99232630272784	ANKFN1;CDK5RAP2
Mouse 295 CA3 down	2/15	0.472696398095171	0.695085131211229	0	0	1.32433431952663	0.99232630272784	DPP10;NTM
Mouse 313 NP SUB down	2/15	0.472696398095171	0.695085131211229	0	0	1.32433431952663	0.99232630272784	SNTG1;SORBS2
Mouse 41 Vip up	2/15	0.472696398095171	0.695085131211229	0	0	1.32433431952663	0.99232630272784	IGSF3;AP1S2
Mouse 359 OPC up	4/34	0.478260424192912	0.701611260483674	0	0	1.14777029194739	0.84659522313937	PTPRZ1;TNR;CSPG5;AMPD3
Human Exc L3-5 RORB TNNT2 down	1/6	0.482965092050396	0.701611260483674	0	0	1.72157616530514	1.25298190023291	TMEM108
Mouse 132 L2/3 IT PPP up	1/6	0.482965092050396	0.701611260483674	0	0	1.72157616530514	1.25298190023291	POLE4
Mouse 309 L5 NP CTX up	1/6	0.482965092050396	0.701611260483674	0	0	1.72157616530514	1.25298190023291	XKR6
Mouse 318 CT SUB up	1/6	0.482965092050396	0.701611260483674	0	0	1.72157616530514	1.25298190023291	XKR6
Mouse 340 L6b CTX down	1/6	0.482965092050396	0.701611260483674	0	0	1.72157616530514	1.25298190023291	NRN1
Mouse 280 CA1 down	3/25	0.490577625329474	0.711239047164419	0	0	1.17381608290699	0.835958659747336	SLC38A1;DZANK1;EFR3B
Human Inh L5-6 SST DNAJC14 up	57/543	0.494381606945025	0.715317675780176	0	0	1.00962658131382	0.711228998186487	PLEKHB2;CITED2;PHF1;ADAR;ECSIT;WDR43;TMEM263;THTPA;LSM12;ATP6V1E1;ACVR1;MORC3;PCID2;WSB2;DDX55;WDR75;NDUFC1;LEMD2;CLPX;PATL1;CDC25B;DPM1;GPATCH11;CNEP1R1;TMEM126B;MMADHC;CUTA;NUP205;TIMM9;NOL9;PRPSAP1;ARFRP1;UNK;RDH11;HSF2;MCMBP;BNIP2;IP6K1;HNRNPA1;AASDHPPT;STAT5B;TRAPPC4;NCKAP5L;GSR;TRAPPC5;TAF11;EIF2AK3;SOD2;APTX;SMAD5;TMEM230;NAP1L5;TTC8;TOMM70A;SERBP1;TUBGCP5;LIMS1
Mouse 172 L2/3 IT CTX down	2/16	0.507595744395934	0.730048062657101	0	0	1.22967032967033	0.833802470614361	PPM1L;CEND1
Mouse 193 L4/5 IT CTX up	2/16	0.507595744395934	0.730048062657101	0	0	1.22967032967033	0.833802470614361	ANKFN1;LCORL
Mouse 281 CA1 down	2/16	0.507595744395934	0.730048062657101	0	0	1.22967032967033	0.833802470614361	DPP10;EPB41L3
Human Astro L1-6 FGFR3 AQP1 up	5/45	0.509629030994295	0.731515229379485	0	0	1.07595089070775	0.725268592757799	ITPKB;SLC1A2;KCNN3;ADAMTS9;TJP2
Mouse 299 CA3 up	107/1028	0.516576937590479	0.737096676006712	0	0	0.99983727099053	0.660423554436722	PRDM8;ZFP445;CRTC1;HDLBP;GPATCH1;THYN1;ZDHHC7;CBLB;CARF;ZC3H12B;ZMIZ2;PWWP2A;DPF3;BORCS7;BORCS5;SH3GL1;ACVR1;MORC3;KDM2B;LMTK3;REV1;GTPBP8;IFT80;CACNA2D4;ALG11;MFSD11;KCTD4;MFSD12;FAM133B;TPST1;GAREM1;PHOSPHO2;SARNP;CBLL1;SRSF9;VCP;BRSK2;ARHGEF26;CEP85L;ZFP507;LIN7B;TMEM242;SOCS2;SNN;SCFD1;GRK2;DPP8;MIER2;MYH14;MCTS1;ARL14EP;CAML;SMAD4;PNPT1;TNK2;MEMO1;UBE2A;CRLS1;FASN;NAPEPLD;INTS6;DHCR7;RCOR3;R…
Human Exc L5-6 FEZF2 IFNG-AS1 down	3/26	0.517601128442386	0.737096676006712	0	0	1.1227178618483	0.739366247219416	GAB2;LCORL;RXFP1
Human Inh L1 LAMP5 BMP2 up	3/26	0.517601128442386	0.737096676006712	0	0	1.1227178618483	0.739366247219416	PRDM5;IRF2BP2;SNCAIP
Mouse 257 L5 PPP down	3/26	0.517601128442386	0.737096676006712	0	0	1.1227178618483	0.739366247219416	NRN1;EPS15;ARFGEF3
Mouse 298 CA3 up	58/558	0.525975213172861	0.746709766240303	0	0	0.998264822134387	0.641386336755714	PRDM8;ZFP445;CNTNAP1;CRTC1;ZFP81;HDLBP;AP2A1;CHD4;CARF;ZMIZ2;NCK2;PWWP2A;DPF3;GM9856;DENND5A;QSOX2;MDP1;EPHB2;BOK;SH3GL1;ACVR1;MORC3;SMIM15;ARHGEF17;REV1;SIAH1A;MFSD11;KCTD4;SPTB;FAM133B;TPST1;SARNP;PRR13;DERL2;RCHY1;LIN7B;AGPAT3;BICRA;SOCS2;GRK2;SLC17A5;MYH14;CNNM2;PCDH1;CNNM3;PRELID3A;ARL14EP;MAP3K3;RYK;SYT14;CRLS1;GDAP2;LRRC20;TSPAN17;NAPEPLD;INTS6;AGRN;RNF185
Mouse 182 L2/3 IT CTX up	8/75	0.526420042958884	0.746709766240303	0	0	1.02770621338822	0.659433677352227	GM1976;ARHGAP10;ING2;ACD;DCUN1D5;SPATS2L;STK19;TRAK1
Mouse 113 Pvalb up	18/172	0.527511622060667	0.746790962995689	0	0	1.00596496526729	0.643399480153469	ANKRD34B;MYPOP;DMAC2;ACSL6;AFAP1;EIF2AK4;DEXI;SPTB;KLF3;MRPL42;MAN2A2;MIRG;NDUFAF4;KLHL8;AP4S1;NT5M;CNIH4;KCNK3
Mouse 137 L2 IT ENTl up	10/95	0.534638895168177	0.747894968077096	0	0	1.01254826254826	0.634020989063553	NFU1;SEMA6A;CYP4X1;NAB1;NEK6;GOLIM4;B3GLCT;PACSIN3;ZBTB34;AKAP17B
Mouse 136 L2/3 IT PPP down	1/7	0.536804464214378	0.747894968077096	0	0	1.43456671472049	0.892474619979692	REPS2
Mouse 161 L2/3 IT ENTl down	1/7	0.536804464214378	0.747894968077096	0	0	1.43456671472049	0.892474619979692	LSAMP
Mouse 283 CA1 down	1/7	0.536804464214378	0.747894968077096	0	0	1.43456671472049	0.892474619979692	DPP10
Mouse 333 L6b/CT ENT up	7/66	0.538331077906309	0.747894968077096	0	0	1.02113947314682	0.632372806747234	ZFP654;ZFP317;FAM110B;FSTL1;ETV6;PAKAP;PRR13
Mouse 49 Vip down	7/66	0.538331077906309	0.747894968077096	0	0	1.02113947314682	0.632372806747234	MAP2K4;TRIO;CAMK1D;MMD;PRICKLE2;SLC4A10;TNR
Mouse 15 Lamp5 down	2/17	0.540947111624593	0.747894968077096	0	0	1.14762820512821	0.705141519255955	YWHAQ;SEZ6L
Mouse 214 L5/6 IT CTX up	2/17	0.540947111624593	0.747894968077096	0	0	1.14762820512821	0.705141519255955	LCORL;GMCL1
Mouse 238 L5 PT CTX down	2/17	0.540947111624593	0.747894968077096	0	0	1.14762820512821	0.705141519255955	SORBS2;CSMD3
Mouse 26 Sncg down	2/17	0.540947111624593	0.747894968077096	0	0	1.14762820512821	0.705141519255955	RIMBP2;SLC8A1
Mouse 79 Sst down	2/17	0.540947111624593	0.747894968077096	0	0	1.14762820512821	0.705141519255955	MSRA;GRIN2A
Human Inh L2 PAX6 FREM2 down	3/27	0.543829443546365	0.747894968077096	0	0	1.07587782587783	0.655338275442033	DLG1;PDE1A;ELMOD1
Mouse 233 L6 IT ENTl down	3/27	0.543829443546365	0.747894968077096	0	0	1.07587782587783	0.655338275442033	ZFP846;EPB41L3;NRXN3
Mouse 27 Sncg down	3/27	0.543829443546365	0.747894968077096	0	0	1.07587782587783	0.655338275442033	CACNA2D1;KLF9;CACNA1A
Mouse 91 Sst up	3/27	0.543829443546365	0.747894968077096	0	0	1.07587782587783	0.655338275442033	UNC13C;SEMA6A;IGSF3
Mouse 291 CA3 up	7/67	0.554806027873417	0.761539832936515	0	0	1.00406425702811	0.591531128729754	ARL14EP;CRTC1;CEP85L;NCK2;GLT8D1;CHD4;BOK
Human Exc L3 RORB OTOGL down	4/38	0.568438944512461	0.769991455787741	0	0	1.01251203079885	0.57192893192147	RCAN2;TIMP2;TMEM108;PRKCA
Mouse 337 L6b/CT ENT up	4/38	0.568438944512461	0.769991455787741	0	0	1.01251203079885	0.57192893192147	FAM110B;ST3GAL1;ETV6;PAKAP
Mouse 286 CA1 up	5/48	0.568817635468386	0.769991455787741	0	0	1.00071659705971	0.564599697044566	POLE4;TBC1D1;GAREM1;HECTD2;ARHGAP12
Human Exc L6 FEZF2 POGK up	27/264	0.569047100623961	0.769991455787741	0	0	0.98019033539684	0.552623538563487	STX17;CBFB;GNAI3;DDX21;CTDSPL2;ZBTB44;ARHGAP35;IKZF5;ZNRF2;ZMAT1;TCTN3;AP4S1;UPP2;RAC1;MEF2D;HMGN1;SLC35A3;SMURF2;MBD2;DCK;TOPORS;HINFP;SCG3;AMOTL1;CDK5R2;CNIH4;CDK5R1
Mouse 296 CA3 down	3/28	0.56920749409134	0.769991455787741	0	0	1.03278499278499	0.581984926222948	EFHD2;TSPAN5;ASAP1
Mouse 66 Sst up	3/28	0.56920749409134	0.769991455787741	0	0	1.03278499278499	0.581984926222948	UNC13C;IGSF3;GLRX
Human Inh L1-6 PVALB COL15A1 down	6/58	0.569764204628053	0.769991455787741	0	0	0.992996887505558	0.55859320019357	GRIN2A;ATP8A1;RBFOX3;NTM;SLC41A2;ZSWIM6
Mouse 34 Sncg up	7/68	0.571017752212554	0.769991455787741	0	0	0.987548884060833	0.553358184317917	A330102I10RIK;SARNP;IQSEC3;GAB2;MFSD11;CUEDC1;LGR4
Mouse 292 CA3 up	75/731	0.572386525498044	0.769991455787741	0	0	0.983334244777425	0.54864226760294	PRDM8;CNTNAP1;GFM2;CRTC1;FAM13A;HDLBP;GPATCH1;THYN1;CHD4;PHF6;CARF;CHD1;AKAP10;IPO9;ZMIZ2;FAM110B;NCK2;PHACTR2;MDP1;RSPRY1;STARD3NL;KDM2B;ARHGEF17;LMTK3;IFT80;ANO6;NUDT16L1;SPTB;TWSG1;GAREM1;MSH3;SARNP;CBLL1;PRKAA1;TBC1D19;VCP;PRKDC;MTIF2;RCHY1;FOXO1;TMEM242;PRPSAP1;SOCS2;FGD4;SCFD1;TAF1D;GRK2;MAN2A2;CLVS2;SLC38A9;PCDH1;DECR2;MAP2K5;ARL14EP;SMAD4;RNGTT;PNPT1;KDM4C;SLC33A1;MEMO1;SLC50A1;WDR13;CRLS…
Human Exc L3-5 FEZF2 ASGR2 down	2/18	0.572694476119137	0.769991455787741	0	0	1.07584134615385	0.599677091621684	KCNMB2;LSAMP
Mouse 111 Pvalb down	2/18	0.572694476119137	0.769991455787741	0	0	1.07584134615385	0.599677091621684	GRIN2A;CDK14
Human Inh L3-6 VIP ZIM2-AS1 up	10/98	0.5755560532638	0.772400502707181	0	0	0.97786504036504	0.54019089166188	UGDH;ANKFN1;ABCB10;CLCN4;CBLB;NSG1;AMOTL1;SNCAIP;RGMA;SRM
Mouse 22 Ndnf HPF up	11/108	0.577169083371047	0.773128159914464	0	0	0.975827206339883	0.536334165376728	MIRG;CTNNBIP1;TCEAL1;HDLBP;ZFP608;HCCS;ALG11;GAB2;IER3IP1;MRPL45;BORCS7
Human Exc L5 RORB MED8 down	1/8	0.585039883881466	0.777898335474067	0	0	1.22955996430288	0.659136673244701	NTM
Mouse 152 L2 IT ENTm down	1/8	0.585039883881466	0.777898335474067	0	0	1.22955996430288	0.659136673244701	EFHD2
Mouse 165 L2/3 IT ENTl down	1/8	0.585039883881466	0.777898335474067	0	0	1.22955996430288	0.659136673244701	EFHD2
Mouse 341 L6b CTX down	1/8	0.585039883881466	0.777898335474067	0	0	1.22955996430288	0.659136673244701	NRN1
Human Inh L1-3 VIP FNDC1 up	5/49	0.587710279129884	0.780012539580472	0	0	0.977918326257277	0.519784297903935	THTPA;CUTA;USP3;ATP6AP2;DPF3
Human Inh L1-5 VIP LINC01013 up	4/39	0.58959527610224	0.781078512561133	0	0	0.983528117695586	0.519616542610857	IGSF3;NCAN;CBLB;AMOTL1
Mouse 349 L6b CTX up	13/129	0.592049808627198	0.782893702983218	0	0	0.96425892901785	0.505430310432989	B3GLCT;N4BP2L1;IQGAP1;MEIS3;RUFY1;GLT1D1;GRK2;SNRPD1;ZMIZ2;NDUFAF4;KIF13A;RGS20;SCG3
Human Inh L2-5 PVALB HHIPL1 down	2/19	0.602810236281724	0.794213486487965	0	0	1.0125	0.512479741539524	MSRA;ANKRD55
Mouse 158 L2/3 IT ENTl down	2/19	0.602810236281724	0.794213486487965	0	0	1.0125	0.512479741539524	NCS1;TSPAN5
Mouse 152 L2 IT ENTm up	5/50	0.606140619772221	0.795697322682806	0	0	0.956133311934949	0.478681711670009	SOCS2;A330102I10RIK;LCORL;ING1;FOXO1
Mouse 161 L2/3 IT ENTl up	5/50	0.606140619772221	0.795697322682806	0	0	0.956133311934949	0.478681711670009	SEMA6A;ZFP697;PHACTR2;CSF2RA;PTBP3
Mouse 238 L5 PT CTX up	24/240	0.614266927624287	0.798233472593575	0	0	0.955728323075262	0.465750983381028	ZFP326;ZFP445;BRSK2;CNTNAP1;GK;NAXE;NAB1;RHOBTB3;MED9;IRF2BP2;GLRX;DEXI;RGMA;MRPL42;ING2;PINK1;GM30648;ELF2;SNRPD1;KIF16B;TSPAN17;ESF1;GTF2IRD1;NEFM
Human Exc L2 LINC00507 ATP7B down	3/30	0.617253964733255	0.798233472593575	0	0	0.956175511731067	0.461330519518478	SNTG1;KCNQ1OT1;MTSS1
Human Inh L1 VIP KLHDC8B up	3/30	0.617253964733255	0.798233472593575	0	0	0.956175511731067	0.461330519518478	PCDH8;ARHGAP29;SLCO5A1
Mouse 8 Lamp5 up	3/30	0.617253964733255	0.798233472593575	0	0	0.956175511731067	0.461330519518478	IGSF11;MIR124A-1HG;MRPL45
Mouse 262 L6 Car3 up	20/201	0.619162137857675	0.798233472593575	0	0	0.950479875248512	0.455648746660738	KDM6B;ERRFI1;DCUN1D5;TPM4;USP53;DHPS;PDGFA;TMEM165;LSM12;ING2;GAREM1;SERTAD2;HSF2;SLC9A9;TSPAN17;RGS20;EMB;DOCK1;VGLL4;BOK
Mouse 26 Sncg up	21/211	0.619986602612492	0.798233472593575	0	0	0.950708649352639	0.454493314446726	VAT1;KCNK9;PANK1;PRR3;CTNNBIP1;ZFP426;HCCS;ADARB1;RGMA;NUDT11;A330102I10RIK;LRCH2;MIRG;SYF2;SARNP;ATXN7L1;ANKRA2;ZFP9;DOCK1;LRRCC1;RSPRY1
Mouse 90 Sst up	6/61	0.62032729186637	0.798233472593575	0	0	0.93867577509196	0.448225239059904	UGDH;MAN2A2;PREP;AFAP1;SPTB;CDH7
Mouse 235 L3 RSP-ACA up	5/51	0.624087958961149	0.798233472593575	0	0	0.935295472148374	0.44095810769858	CUTA;CYP4X1;ZFP40;TSPAN17;B3GLCT
Human Exc L5 THEMIS LINC01116 down	1/9	0.628254395126583	0.798233472593575	0	0	1.07580490148967	0.500044991112903	RXFP1
Human Exc L5 THEMIS VILL down	1/9	0.628254395126583	0.798233472593575	0	0	1.07580490148967	0.500044991112903	MAF
Human Exc L5-6 FEZF2 OR1L8 down	1/9	0.628254395126583	0.798233472593575	0	0	1.07580490148967	0.500044991112903	CAMK2N1
Human Exc L6 THEMIS SLN down	1/9	0.628254395126583	0.798233472593575	0	0	1.07580490148967	0.500044991112903	MAF
Human Inh L5-6 PVALB SST CRHR2 down	1/9	0.628254395126583	0.798233472593575	0	0	1.07580490148967	0.500044991112903	CSMD3
Human Inh L5-6 SST ISX up	1/9	0.628254395126583	0.798233472593575	0	0	1.07580490148967	0.500044991112903	STAT5B
Mouse 153 L2 IT ENTm down	1/9	0.628254395126583	0.798233472593575	0	0	1.07580490148967	0.500044991112903	NCAM1
Mouse 168 L2/3 IT ENTl up	1/9	0.628254395126583	0.798233472593575	0	0	1.07580490148967	0.500044991112903	LCORL
Mouse 310 L5 NP CTX down	1/9	0.628254395126583	0.798233472593575	0	0	1.07580490148967	0.500044991112903	SNTG1
Mouse 335 L6b/CT ENT down	1/9	0.628254395126583	0.798233472593575	0	0	1.07580490148967	0.500044991112903	TSPAN5
Human Exc L5 FEZF2 NREP-AS1 down	2/20	0.63128990699575	0.798233472593575	0	0	0.956196581196581	0.439840943207195	PDE1A;QKI
Human Inh L5-6 VIP COL4A3 down	2/20	0.63128990699575	0.798233472593575	0	0	0.956196581196581	0.439840943207195	DPP6;ZSWIM6
Mouse 104 Sst up	2/20	0.63128990699575	0.798233472593575	0	0	0.956196581196581	0.439840943207195	CITED2;PARD3B
Mouse 379 PVM up	8/83	0.644217720309667	0.813155933677586	0	0	0.917672774027644	0.403517727802302	RNASEL;LAMP1;SLC9A9;WDR89;SERINC3;SAT1;TPT1;PTBP3
Mouse 10 Lamp5 up	7/73	0.647528718009768	0.813803272135343	0	0	0.912479006936838	0.396556199086042	IGSF11;A330102I10RIK;TOX2;GRK5;PANK1;MIR124A-1HG;MRPL45
Mouse 278 CA1-ProS up	7/73	0.647528718009768	0.813803272135343	0	0	0.912479006936838	0.396556199086042	POLE4;SMIM15;ZC3H6;SLC50A1;RCOR3;JPH1;ARHGAP12
Mouse 267 SUB-ProS up	12/124	0.648981156306307	0.813803272135343	0	0	0.921635610766045	0.398470628781261	POLE4;GAREM1;GK;INAFM2;TMEM200A;NAB1;IQSEC3;SCG3;WDFY2;LCORL;DEXI;RIMKLB
Mouse 276 CA1-ProS up	4/42	0.649239175553958	0.813803272135343	0	0	0.905729193049997	0.391233439160701	BABAM2;POFUT1;USP40;KCTD4
Human Exc L6 FEZF2 PROKR2 up	64/640	0.654434817940772	0.814427840204832	0	0	0.95485078735822	0.4048407775282	MCUR1;DDX3X;PLEKHB2;GPAA1;ARHGAP35;IKZF5;GLT1D1;JPH3;CEP170B;SDF4;RAC1;MTPAP;SYNPO;CTSD;NXPE3;STARD3;SMIM13;DUSP3;WSB2;MRPL45;MAPK8IP2;PEX7;NCL;RPL7L1;UNC50;C1D;CHST1;SNRNP27;BIRC2;CUTA;VAC14;TMEM161B;TTYH3;CBFB;STX17;GNAI3;ZBTB44;HSD17B11;SEZ6L2;TMEM70;SOCS2;RDH11;TMEM209;IP6K1;HNRNPA1;AASDHPPT;CBX5;GK;TRAPPC5;CDC42BPB;CRLS1;PNRC1;TMEM230;XK;RAB14;PIK3IP1;ADCK1;MFAP3;TADA3;COPG1;RSL24D1;CDK5R2;C…
Human Exc L3-5 FEZF2 LINC01107 down	2/21	0.658147609810232	0.814427840204832	0	0	0.90581983805668	0.378928027435152	KCNMB2;LSAMP
Human Inh L2-5 VIP BSPRY up	2/21	0.658147609810232	0.814427840204832	0	0	0.90581983805668	0.378928027435152	ANKFN1;DLGAP3
Mouse 116 Pvalb up	2/21	0.658147609810232	0.814427840204832	0	0	0.90581983805668	0.378928027435152	MAN2A2;GAB2
Mouse 29 Sncg down	2/21	0.658147609810232	0.814427840204832	0	0	0.90581983805668	0.378928027435152	GRIN2A;CACNA1A
Mouse 305 L5 NP CTX down	2/21	0.658147609810232	0.814427840204832	0	0	0.90581983805668	0.378928027435152	DPP10;NRXN3
Mouse 20 Ndnf HPF down	3/32	0.661528898275795	0.814427840204832	0	0	0.890132855650097	0.367804329425723	SYT4;PDE1A;KLF9
Mouse 357 Astro up	3/32	0.661528898275795	0.814427840204832	0	0	0.890132855650097	0.367804329425723	PTPRZ1;MT-CO1;RGS20
Human Inh L1-3 VIP CBLN1 up	1/10	0.666970407172293	0.814427840204832	0	0	0.956217630412729	0.387277321066654	EPS8
Human Inh L3-5 VIP IGDCC3 up	1/10	0.666970407172293	0.814427840204832	0	0	0.956217630412729	0.387277321066654	ANKFN1
Human Inh L5-6 SST FBN2 up	1/10	0.666970407172293	0.814427840204832	0	0	0.956217630412729	0.387277321066654	STAT5B
Mouse 271 ProS down	1/10	0.666970407172293	0.814427840204832	0	0	0.956217630412729	0.387277321066654	NSG1
Mouse 278 CA1-ProS down	1/10	0.666970407172293	0.814427840204832	0	0	0.956217630412729	0.387277321066654	SLC38A1
Mouse 282 CA1 down	1/10	0.666970407172293	0.814427840204832	0	0	0.956217630412729	0.387277321066654	DPP10
Mouse 343 L6b CTX down	1/10	0.666970407172293	0.814427840204832	0	0	0.956217630412729	0.387277321066654	LINGO2
Mouse 39 Lamp5 up	4/43	0.667785708311996	0.814427840204832	0	0	0.88245601046371	0.356325105946769	IGSF11;GRK5;TMOD3;MRPL45
Mouse 348 L6b CTX up	18/187	0.673046913248859	0.819460154073653	0	0	0.915904086968488	0.362643287781389	CSGALNACT1;B3GLCT;N4BP2L1;IQGAP1;GDPD5;MEIS3;JPH1;RUFY1;DUSP22;GRK2;ZMIZ2;FASN;NDUFAF4;KIF13A;RGS20;SCG3;DOCK1;CTNNAL1
Mouse 76 Sst up	6/65	0.682144283460303	0.821462913098018	0	0	0.874840795532478	0.334638925713614	UGDH;MIRG;CTNNBIP1;C1D;RIMKLB;GM14295
Mouse 110 Pvalb down	3/33	0.682226280511301	0.821462913098018	0	0	0.86041366041366	0.329016923657186	RBFOX3;CSMD3;GAS7
Human Inh L5 PVALB LRIG3 down	2/22	0.68341225129929	0.821462913098018	0	0	0.860480769230769	0.327548038911823	LINGO2;GAS7
Mouse 11 Lamp5 up	2/22	0.68341225129929	0.821462913098018	0	0	0.860480769230769	0.327548038911823	DOCK10;B3GLCT
Mouse 169 L2/3 IT ENTl up	2/22	0.68341225129929	0.821462913098018	0	0	0.860480769230769	0.327548038911823	TRAM1;TRAK1
Mouse 308 L5 NP CTX down	2/22	0.68341225129929	0.821462913098018	0	0	0.860480769230769	0.327548038911823	SORBS2;NXPH1
Human Exc L6 THEMIS LINC00343 up	8/86	0.683793920736716	0.821462913098018	0	0	0.882229310387459	0.335334207123317	DNAJC2;TTC8;RPS6KA5;RAB40B;NAB1;NPHP4;BZW2;TMPO
Mouse 310 L5 NP CTX up	8/86	0.683793920736716	0.821462913098018	0	0	0.882229310387459	0.335334207123317	USP53;FAM110B;SCG3;RNF152;ZFX;4930447C04RIK;XKR6;PAKAP
Human Inh L1-2 VIP SCML4 up	12/128	0.692057234290231	0.830008842454397	0	0	0.889655172413793	0.327470163842639	THTPA;GGA2;LRCH2;ANKFN1;MRPS9;CLCN4;ATP6AP2;DPF3;MCMBP;CSPG5;HTR5A;CDK5RAP2
Human Exc L2 LAMP5 KCNG3 up	6/66	0.696525591176555	0.831231957570907	0	0	0.860211946050096	0.311096290201489	TUB;RPS6KA5;IQSEC2;WDFY2;RNF2;LZTS3
Human Exc L6 FEZF2 KLK7 down	1/11	0.70165599788633	0.831231957570907	0	0	0.860547813551177	0.304902439772777	QKI
Mouse 156 L2 IT ProS down	1/11	0.70165599788633	0.831231957570907	0	0	0.860547813551177	0.304902439772777	MRPL58
Mouse 334 L6b/CT ENT down	1/11	0.70165599788633	0.831231957570907	0	0	0.860547813551177	0.304902439772777	PAM
Mouse 19 Pax6 up	4/45	0.702819750895052	0.831231957570907	0	0	0.839315476889129	0.295988648351965	NXPE3;IGSF11;FAM110B;MRPL45
Mouse 33 Sncg up	4/45	0.702819750895052	0.831231957570907	0	0	0.839315476889129	0.295988648351965	DHX32;ANO6;SNCAIP;MTSS1
Mouse 39 Lamp5 down	4/45	0.702819750895052	0.831231957570907	0	0	0.839315476889129	0.295988648351965	LINGO2;BRINP1;KCNQ3;SEZ6L
Mouse 138 L2 IT ENTl up	9/98	0.703156713247199	0.831231957570907	0	0	0.86972145888551	0.306294582095916	NFU1;ZFP622;STRADA;PHACTR2;SYT14;INTS6;ZC3H6;MID2;HAUS2
Mouse 61 Sst Chodl up	15/160	0.704209527397229	0.831231957570907	0	0	0.889495020269256	0.311927529275623	ANKRD34B;VAT1;ZFP622;GSR;SNX21;SOX2;ZNRF2;PINK1;FAM184A;MIRG;FAM110B;RCAN3;C1D;SLC38A9;SP9
Mouse 63 Sst Chodl up	39/402	0.704589969575339	0.831231957570907	0	0	0.923188634442139	0.323244574969799	ZFP622;VCP;SEMA3A;AKAP17B;WDR43;AGPAT3;PRPSAP1;SOX2;AKAP10;FAM184A;FAM110B;TOM1;MCMBP;SLC38A9;DENND5A;ASCC3;RNF152;IQCB1;VAT1;IZUMO4;TRAPPC4;GSR;CTNNBIP1;AXIN1;TTC1;SNX21;GAB2;MFSD11;NTAN1;MORF4L1;UGDH;PINK1;TOX2;LSM6;MIRG;CCM2;TMEM126B;RSL24D1;INTS8
Human Inh L1-2 SST CLIC6 down	2/23	0.707124294259341	0.831504463282157	0	0	0.819459706959707	0.283982797239137	GRIN2A;SEZ6L
Mouse 77 Sst up	2/23	0.707124294259341	0.831504463282157	0	0	0.819459706959707	0.283982797239137	AIMP1;CITED2
Mouse 375 VLMC up	4/46	0.719302871757549	0.844449875461708	0	0	0.819285943443787	0.269932408948867	PTN;GAB2;CUEDC1;AFF1
Human Exc L2-3 RORB CCDC68 up	9/100	0.725728167199768	0.8478068358172	0	0	0.850511283217506	0.272656702725146	NIM1K;RIMS3;LSM6;FGD6;OSBPL5;GK;AZIN2;RPSA;LZTS3
Mouse 185 L2 IT RSP-ACA up	2/24	0.729333040469834	0.8478068358172	0	0	0.782167832167832	0.246871570019945	TRIM30A;SLC39A1
Human Exc L3-5 RORB LAMA4 down	1/12	0.732730561703508	0.8478068358172	0	0	0.782272508846271	0.243268936038616	QKI
Human Exc L6 FEZF2 PROKR2 down	1/12	0.732730561703508	0.8478068358172	0	0	0.782272508846271	0.243268936038616	PAM
Mouse 117 Pvalb up	1/12	0.732730561703508	0.8478068358172	0	0	0.782272508846271	0.243268936038616	NXPH2
Mouse 15 Lamp5 up	1/12	0.732730561703508	0.8478068358172	0	0	0.782272508846271	0.243268936038616	SEMA6A
Mouse 208 L5 IT CTX up	1/12	0.732730561703508	0.8478068358172	0	0	0.782272508846271	0.243268936038616	XKR6
Mouse 232 L6 IT ENTl up	1/12	0.732730561703508	0.8478068358172	0	0	0.782272508846271	0.243268936038616	ETV6
Mouse 330 L6 CT CTX up	1/12	0.732730561703508	0.8478068358172	0	0	0.782272508846271	0.243268936038616	SCG3
Mouse 1 CR up	5/59	0.748862467886044	0.859771586183194	0	0	0.796376540237879	0.230312042322643	TSEN34;TWSG1;DIABLO;BBX;DOCK1
Human Exc L2 LINC00507 GLRA3 up	2/25	0.750094354119281	0.859771586183194	0	0	0.74811872909699	0.215126234901295	OSBPL5;LZTS3
Mouse 113 Pvalb down	2/25	0.750094354119281	0.859771586183194	0	0	0.74811872909699	0.215126234901295	LINGO2;CDK14
Mouse 25 Sncg up	2/25	0.750094354119281	0.859771586183194	0	0	0.74811872909699	0.215126234901295	CITED2;RSPRY1
Human Inh L1 LAMP5 NMBR down	4/48	0.750216204010266	0.859771586183194	0	0	0.781958176568379	0.224729964632041	CNKSR2;BRINP1;GAB2;ARFGEF3
Human Inh L5-6 PVALB FAM150B up	4/48	0.750216204010266	0.859771586183194	0	0	0.781958176568379	0.224729964632041	SLC25A3;OGDH;ADARB1;ZC3H6
Human Inh L6 SST TH up	26/279	0.753821309407737	0.862534049750216	0	0	0.882964734470402	0.2495257714794	NUP205;BEX1;PLEKHB2;PRDM5;PIK3CD;ADAR;HSD17B7;SRM;PRPSAP1;APH1B;PRPSAP2;PEG10;RNF217;AASDHPPT;SYT4;DUSP3;CBX5;USP49;ATP6AP2;ERLIN1;RPSA;NAP1L5;MAP7D1;AMOTL1;MEGF8;LIMS1
Human Inh L3 PVALB SAMD13 down	3/37	0.755539322841797	0.863131947930028	0	0	0.759018759018759	0.21277075703587	CSGALNACT1;SLC8A1;GAS7
Human Exc L2 LINC00507 GLRA3 down	1/13	0.760569870853009	0.863414224458919	0	0	0.71704308825885	0.19624558438141	SLC8A3
Mouse 326 L6 CT CTX up	1/13	0.760569870853009	0.863414224458919	0	0	0.71704308825885	0.19624558438141	SCG3
Mouse 344 L6b RHP down	1/13	0.760569870853009	0.863414224458919	0	0	0.71704308825885	0.19624558438141	CAMK2N1
Mouse 57 Vip up	1/13	0.760569870853009	0.863414224458919	0	0	0.71704308825885	0.19624558438141	IGSF3
Human Exc L2 LAMP5 KCNG3 down	4/49	0.764661157073584	0.865337547660075	0	0	0.764538552026521	0.205142876672369	SLC8A3;SLC38A1;KCNQ1OT1;MTSS1
Human Inh L2 PVALB FRZB up	4/49	0.764661157073584	0.865337547660075	0	0	0.764538552026521	0.205142876672369	ACADL;ZBTB1;AMOTL1;KLF3
Mouse 297 CA3 up	9/105	0.777021696456119	0.877949397247759	0	0	0.805987698986975	0.203340223157995	ZCCHC8;GAREM1;HDAC1;CLVS2;CBLB;ZBTB44;KRT10;RCOR3;JPH1
Human Inh L1-2 PVALB CDK20 down	1/14	0.785510610452255	0.880451478747601	0	0	0.661848963146416	0.159784446009348	GPR158
Mouse 140 L3 IT ENTm down	1/14	0.785510610452255	0.880451478747601	0	0	0.661848963146416	0.159784446009348	EFHD2
Mouse 167 L2/3 IT ENTl up	1/14	0.785510610452255	0.880451478747601	0	0	0.661848963146416	0.159784446009348	RAB40B
Mouse 342 L6b RHP up	1/14	0.785510610452255	0.880451478747601	0	0	0.661848963146416	0.159784446009348	XKR6
Mouse 53 Vip up	1/14	0.785510610452255	0.880451478747601	0	0	0.661848963146416	0.159784446009348	TRAF6
Mouse 344 L6b RHP up	3/39	0.78674155447575	0.880451478747601	0	0	0.71677088343755	0.17192142271574	N4BP2L1;KCNN3;AMOTL1
Human Inh L5-6 SST C4orf26 up	49/519	0.787772375721538	0.880451478747601	0	0	0.89475986645875	0.21344147134666	PLEKHB2;CD81;MRFAP1;PIK3CD;ADAR;PEG10;CEP170B;RAC1;CTSD;HMGCS1;DHPS;ATP6AP2;THAP2;DHX40;IMPACT;MRPS9;C1D;PAFAH1B2;MMADHC;CUTA;SLBP;NUP205;BEX1;WBP2;MRPL18;SF3B6;CEND1;RCHY1;SEZ6L2;LIN7B;PRPF8;APH1B;RSBN1L;EIF4H;HEATR6;AASDHPPT;STAT5B;TRAPPC4;TRAPPC5;IRF2BP2;TMEM230;DNAJA1;EIF5;CLCN4;FASN;CSPG5;MEGF8;RSL24D1;GRINA
Mouse 289 CA1 up	5/63	0.798446181740005	0.889794462448783	0	0	0.741287998273372	0.166854820055211	POLE4;TBC1D1;A330102I10RIK;SPTB;ARHGAP12
Mouse 62 Sst Chodl up	11/129	0.798697184735288	0.889794462448783	0	0	0.801217785561712	0.180092444097556	SOX2;VAT1;AIMP1;ZFP622;NFS1;ZNRF2;FAM184A;FAM110B;ACER3;SNX21;SP9
Human Exc L3-5 RORB LAMA4 up	3/40	0.801061496664417	0.889794462448783	0	0	0.697359697359697	0.154686626509881	RIMS3;OSBPL5;LZTS3
Human Inh L5-6 SST KLHL1 up	3/40	0.801061496664417	0.889794462448783	0	0	0.697359697359697	0.154686626509881	STAT5B;RAB23;MRFAP1
Mouse 21 Ndnf HPF up	25/277	0.80306886020204	0.890489935877981	0	0	0.852007469654529	0.186857860616358	ZFP622;GTF2A2;UBA6;PHF1;WDR41;ZFP608;RPGR;LSM12;PDCD11;MAN2A2;NT5M;AP4S1;SLC38A9;BORCS7;SSR4;CTNNBIP1;GAB2;MRPL45;MTSS1;POLE4;MIRG;NDUFAF4;ECHDC1;NAXD;ANKRA2
Mouse 106 Pvalb up	2/28	0.804313112837472	0.890489935877981	0	0	0.661686390532544	0.14409322318378	CITED2;KCNK3
Mouse 142 L3 IT ENTm up	1/15	0.807854443213403	0.890489935877981	0	0	0.614539713050045	0.131126416471688	GAREM1
Mouse 316 NP SUB down	1/15	0.807854443213403	0.890489935877981	0	0	0.614539713050045	0.131126416471688	SORBS2
Mouse 49 Vip up	1/15	0.807854443213403	0.890489935877981	0	0	0.614539713050045	0.131126416471688	SEMA6A
Mouse 343 L6b CTX up	7/87	0.813802758703784	0.895153704555343	0	0	0.752204819277108	0.154982215045659	YAP1;GRK2;DESI2;ZMIZ2;A630089N07RIK;FSTL1;PAKAP
Mouse 229 L6 IT CTX down	3/41	0.814565074643851	0.895153704555343	0	0	0.678970152654363	0.139257429392393	EPB41L3;REPS2;CLASP2
Human Exc L3-5 RORB LINC01202 down	2/29	0.819914593579688	0.898297931053922	0	0	0.637143874643875	0.126508164673501	KCNMB2;TMEM108
Mouse 94 Sst up	2/29	0.819914593579688	0.898297931053922	0	0	0.637143874643875	0.126508164673501	UGDH;SPTB
Mouse 148 L2 IT PAR up	7/88	0.822894836358569	0.898832077111875	0	0	0.742876691952997	0.144806626368944	IFT88;RYK;NEK6;CTNNBIP1;SYT14;TRAK1;AGRN
Human Inh L1-2 SST PRRT4 down	4/54	0.827261153918514	0.898832077111875	0	0	0.687892204042348	0.130448334339703	SLC41A2;KCNMB2;LDLRAD4;SEZ6L
Human Inh L1-6 PVALB COL15A1 up	3/42	0.827282428953062	0.898832077111875	0	0	0.661523661523662	0.125430927284387	SEC14L1;PCDH8;FAM20C
Mouse 231 L6 IT CTX down	3/42	0.827282428953062	0.898832077111875	0	0	0.661523661523662	0.125430927284387	EPB41L3;REPS2;ATXN7L1
Human Exc L6 FEZF2 POGK down	1/16	0.827871649971464	0.898832077111875	0	0	0.573538362966522	0.108339761448353	QKI
Mouse 280 CA1 up	1/16	0.827871649971464	0.898832077111875	0	0	0.573538362966522	0.108339761448353	A330102I10RIK
Mouse 350 L6b CTX up	11/133	0.82921280433704	0.898936403500515	0	0	0.774774204272902	0.145098517301275	CSGALNACT1;GLT1D1;GRK2;ZMIZ2;B3GLCT;RGS20;SCG3;N4BP2L1;ATXN7L1;GAB2;MEIS3
Mouse 339 L6b CTX up	7/89	0.831635387765656	0.900211019440485	0	0	0.733776079929474	0.135279816667313	GRK2;ZMIZ2;FAM110B;TMEM109;SCG3;BMPR1B;PAKAP
Human Exc L5-6 FEZF2 CFTR up	15/177	0.833951212400229	0.90136643016911	0	0	0.795391424322242	0.144427474417028	B3GALNT2;GABPB2;SMURF2;CAB39L;SETD7;MBD2;EIF2AK3;CRLS1;CTTNBP2NL;GNL3;NT5C3B;ZNRF2;MDFIC;SERBP1;BAHCC1
Mouse 341 L6b CTX up	16/188	0.835608171890559	0.901807324521649	0	0	0.799027443211238	0.143501708950391	SLC35B1;B3GLCT;N4BP2L1;JPH1;DCK;FSTL1;PAKAP;GLT1D1;GRK2;ZMIZ2;SARNP;TMEM109;RGS20;SCG3;ATXN7L1;INTS6
Mouse 123 DG up	8/101	0.837833056239854	0.902508659309574	0	0	0.739312118289939	0.130811235956614	ARL14EP;RAB40B;SELENOS;DCUN1D5;MBD2;PCDH8;NEFM;CTDSPL2
Mouse 353 NP PPP down	3/43	0.839244660240808	0.902508659309574	0	0	0.644949494949495	0.113029337501214	CDK17;SPRED1;NRXN3
Human Inh L1-6 SST NPY up	15/178	0.840008059634396	0.902508659309574	0	0	0.790467201510146	0.137813049669573	STAT5B;SYT4;HMGCS1;GXYLT1;WDR41;PIK3CD;SYT13;GLT1D1;GRK5;MPPED2;TRIM24;WDFY2;RIMKLB;RNF152;LIMS1
Human Oligo L2-6 OPALIN MAP6D1 up	8/102	0.845552485331408	0.907115742064304	0	0	0.731406060854757	0.12270436448342	ABCA2;RPS6KA5;KIF13A;SRPRB;AATK;WDFY2;HNRNPA1;PLEKHH1
Mouse 173 L2/3 IT ENTl up	4/57	0.85771399657991	0.911083283011237	0	0	0.648845951295694	0.0995878433769701	ZFP697;STRADA;CHD4;DBN1
Human Inh L5-6 VIP COL4A3 up	9/115	0.858041522783362	0.911083283011237	0	0	0.729541544930781	0.111694842895051	DHX40;CUTA;LSM6;RXRA;KIF5B;DHPS;SDF4;NSG1;SEZ6L2
Human Oligo L2-6 OPALIN FTH1P3 up	6/81	0.860062316719227	0.911083283011237	0	0	0.687591522157996	0.103654718357385	ABCA2;TRIM2;KIF13A;KNOP1;PLEKHH1;TMEM165
Human Inh L1-2 SST PRRT4 up	1/18	0.861869643070187	0.911083283011237	0	0	0.506006727534839	0.0752185304772528	TANK
Human Inh L2 PVALB FRZB down	1/18	0.861869643070187	0.911083283011237	0	0	0.506006727534839	0.0752185304772528	FRY
Human Inh L2-5 PVALB RPH3AL down	1/18	0.861869643070187	0.911083283011237	0	0	0.506006727534839	0.0752185304772528	LINGO2
Human Inh L5-6 PVALB ZFPM2-AS1 down	1/18	0.861869643070187	0.911083283011237	0	0	0.506006727534839	0.0752185304772528	SLC8A1
Human Inh L5-6 SST ISX down	1/18	0.861869643070187	0.911083283011237	0	0	0.506006727534839	0.0752185304772528	MSRA
Mouse 328 L6 CT CTX up	1/18	0.861869643070187	0.911083283011237	0	0	0.506006727534839	0.0752185304772528	SCG3
Mouse 65 Sst up	1/18	0.861869643070187	0.911083283011237	0	0	0.506006727534839	0.0752185304772528	GLRX
Mouse 124 DG up	2/33	0.871707586405324	0.920135785650065	0	0	0.554807692307692	0.076175788555078	DOCK10;JPH1
Human Exc L5 FEZF2 PKD2L1 down	1/19	0.876261792556427	0.923592721497431	0	0	0.477868546104971	0.0631218391554826	RXFP1
Mouse 144 L3 IT ENTl up	2/34	0.882316476264094	0.928023774162199	0	0	0.537439903846154	0.0672898786987811	BMP3;EMB
Mouse 288 CA1 up	13/164	0.883036472090625	0.928023774162199	0	0	0.739298826255765	0.0919604749763756	ZFP445;VCP;KCNK9;CRTC1;PRKDC;IDH1;CATSPERE2;CARF;FSTL1;FOXO1;BICRA;RPS6KA5;GAREM1
Human Inh L1-2 VIP WNT4 down	1/20	0.889155010119866	0.931741534552313	0	0	0.452692278509826	0.0531839611602356	CACNA1A
Mouse 12 Lamp5 up	1/20	0.889155010119866	0.931741534552313	0	0	0.452692278509826	0.0531839611602356	A330102I10RIK
Mouse 324 L6 CT CTX up	4/61	0.891097216773144	0.932130368411488	0	0	0.603177819428263	0.0695474567715625	TEDDM2;NCK2;SCG3;EPHB2
Mouse 93 Sst up	2/35	0.892108150377199	0.932130368411488	0	0	0.521124708624709	0.0594957182776265	UNC13C;UGDH
Mouse 231 L6 IT CTX up	5/74	0.8955978381354	0.934267790973121	0	0	0.622727875349759	0.068664346966876	KDM6B;ING2;GMEB2;PDGFA;MEST
Human Exc L6 FEZF2 FFAR4 down	1/21	0.900705340657368	0.934267790973121	0	0	0.430033637674195	0.0449716753567513	PAM
Mouse 332 L6 CT ENTm down	1/21	0.900705340657368	0.934267790973121	0	0	0.430033637674195	0.0449716753567513	PAM
Mouse 203 L5 IT CTX up	2/36	0.901137689180748	0.934267790973121	0	0	0.505769230769231	0.0526491682893503	BOK;IL17RA
Mouse 279 CA1 up	2/36	0.901137689180748	0.934267790973121	0	0	0.505769230769231	0.0526491682893503	POLE4;ARHGAP12
Human Inh L5-6 PVALB SST CRHR2 up	3/50	0.904505797631872	0.934267790973121	0	0	0.548678272082527	0.0550689531314762	CLCN4;KIF5B;SETD7
Mouse 181 L2/3 IT CTX up	3/50	0.904505797631872	0.934267790973121	0	0	0.548678272082527	0.0550689531314762	ANO10;NEFM;DLK2
Mouse 290 CA1 up	3/50	0.904505797631872	0.934267790973121	0	0	0.548678272082527	0.0550689531314762	POLE4;TBC1D1;ARHGAP12
Mouse 368 Oligo up	5/76	0.908048188617219	0.934346549811784	0	0	0.605118433276597	0.058368411344896	DOCK10;MT-CO1;KIF13A;ENPP2;TMCC3
Human Inh L1-5 VIP CD27-AS1 up	2/37	0.909457567675857	0.934346549811784	0	0	0.491291208791209	0.0466269436413987	ANKFN1;DLGAP3
Human Inh L1-2 VIP EXPH5 up	1/22	0.911052591506227	0.934346549811784	0	0	0.409532962632434	0.0381499014206305	DPF3
Mouse 171 L2/3 IT CTX up	1/22	0.911052591506227	0.934346549811784	0	0	0.409532962632434	0.0381499014206305	LCORL
Mouse 327 L6 CT CTX up	1/22	0.911052591506227	0.934346549811784	0	0	0.409532962632434	0.0381499014206305	SCG3
Mouse 287 CA1 up	49/558	0.913728167317367	0.935761328798778	0	0	0.824355888159707	0.0743751702401633	GPR27;ZFP445;HDLBP;STK19;AP2A1;CARF;CHD1;WDR43;SPTLC1;LMTK3;IFT80;SPTB;DDB1;GAREM1;SARNP;USP40;SHANK3;SRSF9;TBC1D19;VCP;CATSPERE2;TXLNG;MTIF2;ABHD17C;RCHY1;FSTL1;SOCS2;SCFD1;HECTD2;HSF2;PPP1R8;PCDH1;HEATR6;ARL14EP;KDM4C;MEMO1;UBE2A;SP3OS;GPN1;WDR13;ABHD17B;NDUFAF4;TUBGCP5;TADA1;NCAPD3;INTS6;RCOR3;TMEM19;PTPN2
Human Inh L3-6 VIP UG0898H09 up	2/38	0.917117600165797	0.937902135013747	0	0	0.477617521367521	0.0413232628084945	IGSF3;RIMKLB
Human Inh L3-5 VIP HS3ST3A1 up	1/25	0.936064625850472	0.955924554263141	0	0	0.358281275028031	0.023671916197921	DHX40
Human Exc L5 FEZF2 RNF144A-AS1 up	6/95	0.939295333334092	0.957313532318829	0	0	0.578976423978697	0.0362585897481855	USP6NL;GGA2;GRM4;STX17;TPT1;SCN2B
Human Exc L5-6 FEZF2 CFTR down	1/26	0.942728423100675	0.957313532318829	0	0	0.343930802498799	0.0202840173589043	CAMK2N1
Human Inh L3-5 SST CDH3 up	1/26	0.942728423100675	0.957313532318829	0	0	0.343930802498799	0.0202840173589043	STAT5B
Mouse 334 L6b/CT ENT up	1/26	0.942728423100675	0.957313532318829	0	0	0.343930802498799	0.0202840173589043	PAKAP
Mouse 166 L2/3 IT ENTl up	2/44	0.951677640487179	0.964177553511047	0	0	0.409249084249084	0.0202696628893529	RAB40B;PHACTR2
Human Exc L5 RORB MED8 up	1/28	0.954045495840484	0.964177553511047	0	0	0.318418851335718	0.0149796706855614	WSB2
Mouse 281 CA1 up	5/87	0.955815893334784	0.964177553511047	0	0	0.523621076364832	0.0236624179416155	PIGU;KCNK9;MTHFD1;CRTC1;COX17
Human Inh L1-2 VIP HTR3A up	2/45	0.955893743672482	0.964177553511047	0	0	0.399709302325581	0.0180302946161029	EPS8;STAT5B
Human Inh L1 LAMP5 PVRL2 up	1/29	0.958835849613478	0.964177553511047	0	0	0.307029587423629	0.012906107538831	SNCAIP
Mouse 176 L2/3 IT CTX up	1/29	0.958835849613478	0.964177553511047	0	0	0.307029587423629	0.012906107538831	CRTC1
Mouse 68 Sst up	1/29	0.958835849613478	0.964177553511047	0	0	0.307029587423629	0.012906107538831	SEMA3A
Mouse 149 L2 IT PAR up	1/33	0.973499037451266	0.977560924951062	0	0	0.268590821720327	0.00721393125427916	RYK
Mouse 335 L6b/CT ENT up	1/34	0.976262112866727	0.978973952069134	0	0	0.260437144146899	0.00625678631886721	PAKAP
Mouse 190 L4/5 IT CTX up	1/35	0.978737197608055	0.980094669449398	0	0	0.252763094666026	0.00543241276834881	DEXI
Mouse 119 Pvalb Vipr2 up	1/41	0.989018682180202	0.989018682180202	0	0	0.214776549735704	0.00237157502643101	TMEM229B
