# Supplementary material for: Somatostatin-Expressing Neurons Regulate Sleep Deprivation and Recovery
Source: Genes (Basel). 2026 Jan 1;17(1):51. doi: 10.3390/genes17010051 (PMC12840664; doi:10.3390/genes17010051)
Supplement: Supplementary file 1 [file genes-17-00051-s001.zip › Supplementary File S4-genes_PC3.ods]

## Sheet: genes_PC3
Gnai3
Axin2
Pih1d2
Mid2
Mcts1
Tbrg4
Gcg
Mkrn2
Tom1l2
Atp5pb
C1d
Loxl3
Icosl
Ddx3x
Car4
Dlg3
Gnb1l
S100a4
Zfp276
Mfsd10
Col6a1
Cnnm3
Mxd1
Gmcl1
Calm1
Agpat3
Gabrg1
Sp1
Glmp
Mef2d
Kpnb1
Nkx2-1
Itfg2
Tulp3
Nom1
Akr1b1
Ddx18
Coasy
Tspan33
Fbxo7
Zdhhc4
Nfix
Uba1
Siae
Fam50a
Pnck
Supt6
Spag5
Bbc3
Slc39a13
Nr1h3
Clgn
Smg9
Tead3
Metrn
Ciao3
Daxx
Mdp1
Ncan
Tmem161a
Armc6
Borcs8
Ndufa11
Nr2f6
Use1
Hltf
Rgs20
Nherf2
Ikzf4
Tgfb1
Akap8l
Clpp
Dennd1c
Mrpl2
Mea1
Nudt14
Atg4d
Tpra1
Nab1
Ap2a2
Hbp1
Rab8a
Stard3nl
Cdk12
Cnot11
Mrpl4
Glg1
Grik5
Etv3
St8sia6
Timm50
Slc25a1
Dgcr6
Klc4
Crot
Farsa
Mast2
Nob1
Ppfia3
Gys1
Ruvbl2
Bax
Tfam
Zfp81
Map3k11
Cdip1
Cacna1b
Emg1
Gpx6
Utp20
Large1
Arhgef40
Sgce
Wwox
Slbp
Polr2e
Rab23
Grap
Bcan
Prcc
Matk
Map2k1
Eif2ak4
Wdr83
Ubqln1
Msh6
Tbl2
Bud23
Cic
Celf1
Cyp2a5
Snx6
Pan2
Agrp
Sqor
Bloc1s6
Gpr108
Reep5
Pex1
Ctns
Shpk
Tyrp1
Napa
Sra1
Ttc5
Osgep
Tmem147
Pgrmc1
Tek
Med8
Srm
Ndor1
Ptbp1
Cyba
Itih3
Atp7b
Slc4a3
Runx1t1
Abhd1
Slc5a6
Kif5b
Odad4
Stambp
Psmd2
Ddah2
Atp1a4
Gtpbp3
Tgfbr1
Rad51c
Twist2
Zfp655
Hmgcll1
Abhd8
Ift22
Relt
Snrpb2
Prpf31
Rdh13
Pou2f2
Mgst1
Rbfox1
Gm41414
Man1a2
Vps72
Gabpa
Ewsr1
Ap1b1
Rarres2
Nav1
Tor2a
Mrtfb
Apobec3
G0s2
Dmap1
Mcu
Fxyd5
Pou6f1
Cilk1
Snap47
Tmem115
Raver1
Bltp2
AI597479
Faf1
Fads1
Akt1s1
Brf1
Pabpc4
Cpb1
Fsd1
Snapc2
Bnip2
Tjap1
Kif11
Zfp715
Amotl1
Atp6v0d1
Iglon5
Tmem175
Atraid
Pten
Pea15a
Trnt1
Ehmt2
Nit1
Tvp23b
Cluap1
Hps5
Srp19
Wdfy2
Csf1
Tex261
Tbp
Matcap1
Ppp1cb
Tsen15
Hnrnpl
Cyp2j9
Xk
Clpx
Ace2
Ppt2
Lpl
Atp6v0e
Lama5
Prune1
Plekho1
Vps45
Prpf3
Eps8
Tnr
Rxra
Fcrl2
Prpsap1
Lta4h
Gtf2ird2
Fnta
Utp25
Syt14
Atp5f1e
Ube2a
Ppdpf
Ndufa1
E2f3
Atxn10
Kctd5
Nbr1
Cntnap1
Coa3
Dnttip1
Mpp2
Rpl19
Plxdc1
C1qtnf1
Zfp334
Serinc3
Zswim1
Slc12a4
Ppp2r5c
Ddx27
Ints2
Spag7
Smurf2
Shroom1
Derl2
Ncor1
Trpv2
Pcgf2
Cwc25
Pip4k2b
Acadvl
Tbx3
Crhr1
Pnpo
Copz2
Mrpl58
Pelp1
Med11
Mfsd3
Slc25a22
Atp6ap1
Scrn1
Hars2
Mdh2
Scn1b
Tmem129
Fkbp8
Tlcd1
Arhgef25
Xab2
Ap4m1
Gyg1
Mydgf
Sema6a
Ccdc12
Akt3
Mrpl24
L3hypdh
Krt10
Esr1
Rwdd1
Clvs2
Aig1
Plagl1
Gtf3c6
Tube1
Prep
Hsf2
Lims1
Tmpo
Cep290
Ahi1
Nedd1
Vnn3
Tmcc3
Abtb3
Ascl1
Ddx21
Supv3l1
Fam241b
Anapc16
Ddit4
2310011J03Rik
Peli1
Apc2
Rab1a
Actr2
Pwwp3a
Uqcr11
Tcf3
Cobl
Mknk2
Ap3d1
Sf3a2
Llph
Tmbim4
Prmt2
Ppm1m
Pex13
Ahsa2
Tpgs1
Acsl6
Zfp354b
Hspa4
Mapk9
Canx
Rufy1
Sar1b
Cdkn2aipnl
Havcr2
Pttg1
Npc1l1
Rnf185
Trim11
Ogdh
Mtif2
Supt4a
Rnf187
Tubd1
Mfap3
Srebf1
Tom1l1
Stxbp4
Bzw2
Elac2
Atxn7l1
Rock2
Cyria
Lpin1
Rdh14
Adi1
Dcdc2c
Kif3c
Rasl10b
Lig3
Map3k3
Ftsj3
Cacng1
Cacng4
Cep112
Slc25a19
Acox1
Ube2o
Mfsd11
Pld2
Prpf8
Nme2
Abcc3
Slc35b1
Snx11
Scrn2
Dvl2
Pfas
Pik3r5
Stx8
Acly
Stat5b
Lsm12
Ccdc43
Dcakd
Nmt1
Ap4s1
Galc
Ppp2r3c
Gstz1
Sptlc2
Adck1
Mthfd1
Sav1
Timm9
Ppm1a
Glrx5
Atp6v1d
Srsf5
Gtpbp4
Golga5
Akr1c18
Dpf3
Dcaf4
Acot3
Isca2
Mlh3
Vash1
Cyp46a1
Amn
Cdc42bpb
Mtr
Amph
Trim27
Gpld1
Tmem14c
Cap2
Kif13a
Nol8
Pxdc1
Eci2
Habp4
Zfp346
Nsd1
B4galt7
Mterf3
Adcy2
Smad5
Hnrnpk
Cep72
Sdha
Med10
Hapln1
Arhgef28
Gfm2
Crhbp
Zfyve16
Rasgrf2
Nln
Parp8
Emb
Mrps30
Slc4a7
Kctd6
Glud1
Nid2
Dnajc9
Ppp3cb
Zswim8
Camk2g
Plau
Eaf1
Mettl6
Dph3
Glt8d1
Hnrnpa1l2-ps2
Xpo4
Dcp1a
Sap18
Micu2
Extl3
Cab39l
Tsc22d1
Bora
Ppp3cc
Fgf17
Rcbtb2
Med4
Uchl3
Gpc5
Spry2
Gpr180
Cldn10
Mbnl2
Nup155
Mettl3
Lrp10
Ajuba
Oxct1
Sub1
Jph4
Psme1
Cideb
Ctnnd2
Tars1
Brix1
Ank
Marchf11
Baalc
Dcaf13
Angpt1
Rida
Matn2
Mtss1
Mrpl13
Tef
Zc3h7b
Adsl
Mief1
Tab1
Sh3bp1
Parvb
Parvg
Ttll1
Smdt1
Endou
Rapgef3
Txndc11
Mgrn1
Glyr1
Dgat1
Fbxl6
Oplah
Grina
Plec
Gfus
Ly6e
Cep97
Ptk2
Mapk8ip2
Arsa
Rabl2
Kif21a
Alcam
Cblb
Cep20
Ntan1
Bfar
Boc
Qtrt2
Usp7
Pmm2
Trmt2a
Arl6
Dnm1l
Igsf11
Osbpl11
Gsk3b
Itgb5
Abcc5
Hcls1
Ece2
St6gal1
Mrpl39
Adamts5
Cd86
Parp9
Gart
Cfap298
Zfp641
Nckap5l
Tmbim6
Cox14
Cers5
Igfbp6
Tarbp2
Abcc1
Rpp14
Htd2
Twf2
Ube2j2
Agap3
Celsr3
Ogfod2
Sfi1
Rsph3b
Agpat4
Acat2
Chd1
Mmut
Aars2
Nfkbie
Enpp5
Mrps18a
Wdr4
Epb41l3
Ndufaf7
Twsg1
Mlst8
Rhoq
Cript
Msh2
Jpt2
Telo2
Pgap6
Bnip1
Phf1
Nudt3
Taf11
Mapre2
Mib1
Adamts10
Brd2
Sting1
Hspa9
Bin1
Bag6
Aif1
Rmc1
Mrpl27
Trim26
Pggt1b
Dtwd2
Mbd2
Smad4
Grp
Sncaip
Ldlrad4
Rbfa
Csnk1a1
Napg
Megf10
Tcof1
Pdgfrb
Gnaq
Cndp2
Fads3
Mrpl16
Slc15a3
Zfand5
Lipa
Snx15
Slc25a45
Gldc
Rps6kb2
Eif1ad
Banf1
Cst6
Pitpnm1
Sf3b2
Cpt1a
Peli3
Arl2
Kcnk4
Vegfb
Fermt3
Spindoc
Dennd10
Tctn3
Tm9sf3
Lcor
Pdcd11
Pcgf6
Gk
Gsto1
Nhlrc2
Ablim1
Trub1
Gfra1
Pnliprp2
Hspa12a
Arhgdia
Fasn
Ogfod3
Fn3k
Hps1
Got1
Cyp2c23
Mrpl43
Oga
Mfsd13a
Actr1a
Adpgk
Maged2
Tro
Polr3a
Sat1
Acot9
Ptprj
Smarcc2
Chmp6
Aatk
Shmt2
R3hdm2
Dctn2
Echs1
Bet1l
Tmem80
Pidd1
Rplp2
Cd151
Muc2
Crcp
Phkg1
Rbfox3
Eif4a3
Phf6
Cnksr2
Wdr73
Rab40c
Wdr24
Prps2
Sdc3
Mfsd8
Larp1b
Fam20c
Pdgfa
Get4
Thoc3
Tspan17
Oprk1
Sgk3
Tmem14a
Tram1
Slco5a1
Tmem70
Fastkd2
Rftn2
Sf3b1
Wdr75
Trak2
Cflar
Nif3l1
Orc2
Ercc5
Tex30
Rev1
Mrpl30
Inpp1
Inpp4a
Col19a1
Nhej1
Rnf25
Cnot9
Ctdsp1
Slc11a1
Tmem169
Ankzf1
Stk16
Obsl1
Trip12
Epha4
Ptma
Pde6d
Cops7b
Ngef
Rnpepl1
Capn10
Dtymk
Inpp5d
Mlph
Ilkap
Cdh7
Actr3
Slc35f5
Cfh
Nifk
Pkp1
Arl8a
Eif2d
Elk4
Cdk18
Pik3c2b
Tor1aip1
Ncf2
Rnf2
Desi2
Sdccag8
Uck2
Tada1
Dpt
Blzf1
Ccdc181
Scyl3
Kifap3
Astn1
Traf5
Plxna2
Uhmk1
Zbtb43
Slc2a8
Lrsam1
Dpm2
Ermn
Tor1b
Tor1a
Lhx6
Slc4a10
Strbp
Notch1
Gpsm1
Abca2
Dpp7
Dph7
Hnmt
Pkp4
Galnt3
Med19
Itga6
Arl14ep
Slc12a6
Tcp11l1
Cstf3
Ext2
Dut
Galk2
Mapk8ip1
Snap25
Cdan1
Zfp106
Ltk
Atrn
Gfra4
Pcna
Gabpb1
Ndufaf5
Polr1b
Idh3b
Polr3f
Fam110a
Snta1
Fam210b
Cstf1
Pkia
Snx16
Mrgbp
Zbtb46
Aar2
Dsn1
Rab5if
Samhd1
Ctnnbl1
Rprd1b
Ralgapb
Dhx35
Zfp639
Mccc1
Exosc9
Il12a
Ift80
Nmd3
Nbea
Slc33a1
Wnt2b
Vangl1
Gdap2
Sypl2
Dram2
Rab13
Crtc2
Jtb
4933434E20Rik
Hax1
Rnpc3
Trim2
Ppa2
Aimp1
Scamp3
Lamtor2
Sh3d19
Fbxw7
Gpr89
Polr3c
Pex11b
Polr3gl
Tars2
Mettl14
Adh5
Dapp1
Mmp16
Tgs1
Ccnc
Ndufaf4
Gbp2
Pdlim5
Gabrr1
Anp32b
Erp44
Tex10
Txn1
Ptbp3
Hsdl2
Zfp37
Pole3
Kdm4c
Aco1
Aptx
Rad23b
Fam219a
Vcp
Stoml2
Gne
Snapc3
Psip1
Sh3gl2
Plin2
Mllt3
Hacd4
Jak1
Slc6a9
Itgb3bp
Eps15
Usp1
Nfia
Txndc12
Ift74
Laptm5
Cc2d1b
Gpx7
Podn
Ndc1
Tceanc2
Cyb5rl
Edn2
Ppcs
Cap1
Eloa
Fuca1
Pnrc2
Ccdc163
Akr1a1
Lurap1
Lrrc41
Aldh4a1
Mrto4
Htr6
Pink1
Sema3c
Srrm1
Syf2
Psmb2
Map7d1
Rspo1
Mtf1
Ptpru
Casp9
Necap2
Padi2
Smarcd3
Abcb8
Slc25a33
Ctnnbip1
Hycc1
Rbp7
Rint1
Orc5
Arhgef16
Ints11
Atad3a
Pank4
Prxl2b
Adgra3
Afap1
Pcdh7
Nelfa
Crmp1
Stx18
Slc4a1ap
Eif2b4
Tbc1d1
Slc35f6
Klf3
Tada2b
Grpel1
Tec
Cdc7
Zfp326
Sparcl1
Nudt9
Enoph1
Hnrnpdl
Tpst2
Eif2b1
Ddx55
G3bp2
Sdad1
Zcchc8
Stx2
Psmd9
Cfap251
Rhof
Fam168a
Fam216a
Ift81
Anapc5
Pxmp2
Ddx51
Gatc
Srsf9
Fscn1
Ung
Rasal1
Rpl6
Ccz1
Ptcd1
Cdk8
Gcc1
Gnb2
Agfg2
Ppp1r35
Mepce
Cald1
Fkbp9
Tmem209
Herc6
Herc3
Trim24
Ptn
Zyx
Fam131b
Prss3b
Smarcad1
Tgfa
Prickle2
1700003E16Rik
Mogs
Mrpl19
Isy1
Cnbp
Copg1
Chl1
Xpc
Slc6a6
Grip2
Sumf1
Edem1
Mlf2
Ptms
Magohb
Etv6
Fam234b
Recql
Golt1b
Kcnj8
Thumpd3
Il17rc
Sec13
Ccdc91
Far2
Timp4
Cand2
Ing4
Mrpl51
Cd9
D6Wsu163e
Tspan9
Pdcd5
Pop4
Zdhhc13
Slc17a6
Asb7
Apba2
Mtmr10
Crtc3
Unc45a
Vps33b
Iqgap1
Yif1b
Aen
Tmem126b
Fah
Anapc15
Arl6ip1
Smg1
Ipo5
Sez6l2
Stard10
Ppp4c
Gm9755
Slco2b1
Eif3c
Kdm8
Acer3
Arhgap17
Trat1
Dkkl1
Pycard
Fus
Cd37
Bckdk
Prr14
Ptpn5
Ndufab1
Gga2
Mrpl17
Abraxas2
Trim21
Uros
Bccip
Wee1
Cdk16
Fadd
Zfp300
Nadsyn1
Sash3
Ccdc22
Slc35a2
Brcc3
Msn
Igbp1
Atrx
Tbx22
Cdkl5
Gabra3
Nsdhl
Syap1
Msl3
Ap1s2
Haus7
Car5b
Plxnb3
Renbp
Naa10
L1cam
Mpp1
Morf4l2
Mcf2l
Vps36
Adrb3
Vegfc
Saraf
Ap3m2
Tm2d2
4930555F03Rik
Rwdd4a
Plpp5
Star
Tti2
Rbpms
Slc7a2
Klhl2
Sorbs2
Cfap97
Heatr3
Sall1
Eif2ak3
Got2
Smad1
Tnpo2
Orc6
Rfx1
Zfp821
Mmp2
Il34
Psme3ip1
Cngb1
Map1lc3b
Gins2
Mast3
Ifi30
Cdh13
Car7
Psmb10
Pla2g15
Slc7a6
Cog8
Nip7
Gpr83
Wdr59
Acad8
Cog2
Sprtn
Dcun1d5
Grik4
Clmp
Bco2
Pts
Cadm1
Zpr1
Fez1
Hinfp
Tyk2
Scg3
Yipf2
Lysmd2
Smarca4
Rsl24d1
Cgnl1
Rp9
Glce
Zw10
Tmprss5
Idh3a
Celf6
Commd4
Fam219b
Mpi
Ulk3
Csk
Etfa
Tspan3
Col12a1
Hcn4
Mto1
Tmed3
Tpm1
Aph1b
Plscr4
Rbpms2
Dpp8
Dis3l
Rpl4
Cmtm7
Nck1
Pth1r
Cck
Cep63
Srprb
Rbm5
Mon1a
Amt
Klhdc8b
Atxn2l
Pygm
Mier3
Chrm1
Pwp2
Zswim6
Ugt8a
Pkd1
Psmf1
Smap2
Nfyc
Sgpp2
Camkv
Nup93
Inha
Slx9
Npat
Entpd6
Senp1
Slc7a6os
Cnppd1
Mamdc2
Ttc28
Ttll4
Rpgrip1l
Wdr3
Noc4l
Fem1c
Usp37
Palmd
Clasp2
Spg11
Antxr1
Gtpbp6
Cryzl2
Ppip5k1
Ttc7b
Idua
Rfwd3
Pdpr
Gabrb3
Acbd6
Fcsk
Lrrc24
Akr1c14
Gadd45gip1
Mtss2
Tmem131l
Rpap2
Dysf
Tubgcp5
Tmem87a
Ston1
Klf9
Zfp267
Gde1
Parl
Rbm34
Ndufb7
Zbtb41
Coil
Skic3
Fancd2
Ccdc17
Ccdc174
Golim4
Tpst1
Pomt2
Atm
Plekhm1
Thoc5
Traf3ip1
Iqsec1
Wbp2
Cmip
Pja1
Tbc1d10a
Gcsh
Six4
Scara3
Pcnx4
Hmgxb4
Ice1
Zfp418
Ptpn13
Pla2g3
Exph5
Rxylt1
Zyg11b
Cacna1a
Prr7
Tmx4
Mrps10
Rab24
G6pc3
Grip1
Celf5
Mfsd12
Gipc3
Cactin
Sncb
Rubcnl
Ncapd3
Zc3h12b
Xkr6
Secisbp2l
Secisbp2
Ints6
Tanc1
Ano4
Tubg1
Epn1
Sppl2b
Leprot
Ccdc106
Neu3
Helq
Raver2
Lzts2
Rmi1
1810055G02Rik
Hacd2
Brsk1
Klf16
Prdm8
Rcbtb1
Tab3
Tgfbi
Fbxl21
Ntng2
Tdrd7
Prdm4
Eif1
Aldh1b1
Ankrd11
L3mbtl1
Tsen34
Fam174c
Mboat7
Cbarp
Ndufa3
Abca7
Dync1li2
Mrps2
Tk2
Ppp1r26
Palm
Pawr
Uba6
Dennd5a
Ptprq
H2-Q4
Ibtk
Tdp2
Apex1
Tmem59l
Parp2
Sigmar1
Slain2
Myrf
Surf6
Ccdc38
Gatad2a
Dipk1b
Sh3bp4
Pdzrn4
Skp1
Igsf10
Tmem260
Ubac1
Thap11
Wtip
Marchf1
Phpt1
Sbf1
Lgi4
Spart
Eepd1
Rfxap
Tbc1d9b
Or2b6
Nop14
Rbm42
Decr2
Cnep1r1
Atoh7
Syde2
2410004B18Rik
Arhgap33
Zfp280c
Aifm1
Lrfn3
Taf6
Tns2
Apln
Frem2
Zfp146
Apbb1
Rbmxl1
Rnf139
Slc35b2
Dcaf15
Setd7
Prmt9
Cfap61
Ppp1r14a
Elf2
Krt80
Pomk
Dzank1
Rsrp1
Slc9a7
Actr1b
Kdm6a
Trmt6
Tbc1d2b
Slc30a1
Slc18b1
Acp7
Fam168b
Arhgef4
Atg14
Shank2
Zdhhc18
Vash2
Tob1
Kcnh3
Osbpl5
Spag1
Ldah
Inf2
Atp8a1
Cd81
Mrps26
Fam222b
Xkr8
Pced1a
Coa8
Vstm2l
Rtkn2
Ackr1
Stk35
Wdr19
Rcor1
Bank1
Scarb1
Wdr20
Card19
Wnk2
Parp11
Hpf1
Rapgefl1
Dennd4c
Kcnj9
Tigar
Socs1
Ptpdc1
Dexi
Cntln
Tmem237
Atg5
Pde4dip
Mylip
Fbxo8
Usp38
Ncapd2
Nop2
Wdr36
Spats2l
Kcnh2
1700066M21Rik
Tsr1
Txlng
Trp53inp2
Pals2
Gpr162
Upf3a
Foxq1
Fig4
Egr1
Usp5
Mllt6
Dennd2a
Armc10
Pcid2
Cul7
Saxo2
Samd10
Tm6sf1
Rnh1
Herc1
Dgki
Lpar1
Arfrp1
Trps1
Pak1ip1
Mindy1
Nudcd1
Angptl6
Nup205
Gabpb2
Ascc3
Ephx1
Sde2
Abitram
Mrps34
Rpl12
Sccpdh
Lmtk2
Tasp1
Usp6nl
Marchf6
Htr5a
Dap
Tbc1d19
AW209491
Abhd2
Gpatch2
Rpl22l1
Cybc1
Hexd
Rnf122
Fut11
Prss23
Alg1
Snx22
Morc3
Tcta
Nup133
Bltp3a
Nphp4
Rcan2
Mocos
Prex1
Lonrf1
Lap3
Gm5422
Zer1
Usp53
Dync2i2
Bahcc1
Dnttip2
Wdr70
Arhgap29
Endov
Armh3
Gpr37
Rsbn1l
Edrf1
Ythdf2
Stat2
Plcb2
Flywch1
Klhl42
Gramd1b
Ikzf5
Scamp2
Tm7sf3
Ints13
Klhdc4
Ndufa4l2
Zfp770
Slc25a24
Nsmce4a
Fbxl4
Dtx3
Slc26a10
Cdh12
Blvrb
Rabggta
Adam22
Mis12
Tmem51
Pck2
Erc2
Rimklb
Hmgn1
Madd
Tbl3
Camta2
Eif4h
Cept1
Dennd6a
Hlcs
Sft2d2
Reps2
Osbpl10
Fbxw4
Cables1
Trim62
Map7d2
Iffo2
Ccdc8
H2az2
N4bp2l1
Osgin2
Zmiz2
Trir
Arhgap12
Phf8
Vps41
Mul1
Rusc1
Uspl1
Ttc1
Nkx6-2
Thoc6
Rap1gap
Pum3
Mdfic
Mettl18
Ccnb1
Rpl21
Tardbp
Dcp1b
Inava
Vcf1
Pcca
Amot
Rasl12
Gm20604
Coro2b
Pgm5
Coq5
Rnf10
Utp15
Plekha6
Ptpre
Mcm3
Ankrd13a
Ndufa7
Macc1
Dlx1
Ammecr1l
Metap1d
Znrf3
Elmod1
Wdr41
Dync2i1
Zfp386
Ssh1
Cox10
Tent2
Cmklr1
Abhd14a
Rabif
Ptchd4
Nxt2
Hps4
Gnl3
Snx18
Rbm45
Dlgap3
Dhx29
Mgat3
C1galt1
Zfp410
Clspn
Acot5
Mier2
4632404H12Rik
Thsd7b
Sh2b3
Kcna4
Pla2g6
Flad1
Acad12
Garem1
Commd10
Wdr74
Sgtb
Nmnat2
Fgf11
Alkbh6
Tom1
Or52h1
Greb1l
Nhlrc3
Tmem82
Mob1a
Tmem186
Pyurf
Simc1
Zmpste24
Smco3
Or10d5
Rab9b
Pde12
Ptpn11
Wdfy3
Mrpl50
Irf2bp1
Cep68
Bmerb1
1810030O07Rik
Gpr146
Nxpe4
Pced1b
Cnr1
Snhg11
Slc15a5
Tigd3
Camsap3
N6amt1
Zfp507
Tent5c
2510039O18Rik
Zfp488
Rps2
Csrnp2
Abca6
Cd300c2
Kctd21
Napepld
Tst
Lrfn4
Poln
Prrt2
Zfp574
Lhfpl2
Wdr81
2810002D19Rik
Zfp956
Trrap
Gpr150
C1ql1
Penk
St7l
Zfp553
Esf1
Zfp629
Pcdhb10
Pid1
C2cd4c
Teddm2
Ing1
Eif4g1
Snx12
AB041806
Tmem229b
Gldn
Nxph1
Pik3r6
Myorg
Asphd1
Pcdhb17
Ppm1e
Golph3l
Zfp518b
Lyrm4
Tcaim
Hrk
C87436
Bst2
Cystm1
Fat4
Gpr61
Mpeg1
Lrrc75b
Fbl
Tefm
Adck2
1110032F04Rik
Zfp445
D030056L22Rik
Tmem164
Ngrn
Zfp654
Khnyn
Rpl9
Fam185a
Mageh1
Taf9b
Zfp286
Abhd17b
Zbtb44
Tspyl1
Rtp2
Lxn
Zfp235
Paxx
Wbp1l
Slc38a9
Gpr157
Marcksl1
Zbtb33
Arf1
Taf13
Kmt2d
Selplg
Tmem81
Asb8
Rnf149
Zfp407
Cyp4f16
Sult6b2
Mypop
Fitm2
Thnsl1
Klhl11
Cyb561d1
Vps37c
Arhgap30
Cdk5r1
Zfp710
Tada3
Yjefn3
Atxn7l2
Ptgr3
Purg
Kcnk3
Lix1l
Ccdc71
Proser1
Zfpm1
Tsku
Zbtb45
Vgll2
2310022A10Rik
Zbtb14
Catsperg1
Orai1
Zfp668
Zfp646
Zfp672
Micos13
Tmsb4x
Sertad2
Ccdc137
Ankrd55
Apol10b
Tmx2
Zfp697
Vwa3b
Sarm1
Ubqln2
Lgr4
Heatr1
Snx21
Kif7
Nhsl3
Lypd6
Fam241a
Rps27rt
Prkaa1
Htr1f
Zfp940
Atp5me
Minar2
Tvp23a
Sgms2
Prkca
Zfp524
Fam174a
Islr2
Jagn1
Usp42
Plpp7
Flrt3
Kctd16
Bbs12
Cbr1
Kcnj16
Wdfy4
Pcdhb2
AU021092
Rinl
Nlgn2
Sox12
Rtl8c
Sox6
Spats2
B3glct
Klf13
Zfp217
Pard3b
Gnpda1
Sema5b
Rasal3
Slc39a1
Tmem106c
Il1rapl1
Tmco1
Pbx1
Adarb2
Cpne8
D930048N14Rik
Pcdh15
Rab7b
Zfp608
Lamb2
Cyp2j6
Arhgef15
Ube2ql1
Brsk2
Myh7
Rnf26
Fes
Aldh1a1
E030003E18Rik
Trmt1l
Ddx10
Phgdh
Usp21
Shisa7
Tanc2
Zfp472
Ech1
Adnp2
Lgals4
Arfgap3
Mrps21
Cadps
Sytl5
Tmem62
Dedd2
Zfp869
Srsf12
Cadm4
Atrnl1
Tmem158
Smyd3
Rps27a-ps3
Ankrd17
Pgbd1
Stam2
Nap1l5
Kxd1
Cdca7
Slain1
Tcf7l1
Sag
Otulinl
Fez2
Car10
Tgoln1
Them6
Kdm5d
Gpr173
Ilrun
Tsnax
Pcbp2
Gulp1
Immp2l
Cep162
Commd7
Tatdn2
Jmjd6
Gjc3
Gm7536
Fxyd3
Zfp607b
Cntrl
Rpgrip1
Trim12c
Cfap119
Gsk3a
Dmac2
Mettl15
Chst3
Birc2
Yipf1
Antkmt
[truncated: 490 more rows]

## Sheet: Allen Brain Atlas 10x scRNA 2021
Term	Overlap	P-value	Adjusted P-value	Old P-value	Old Adjusted P-value	Odds Ratio	Combined Score	Genes
Mouse 96 Sst up	443/2354	2.14104724506611E-21	1.53941296920253E-18	0	0	1.76653381280362	84.0746294026585	EHMT2;GPATCH2;TPGS1;ALKBH6;PSMD9;LSM12;PSMD2;ZXDB;ADNP2;PXDC1;PIP4K2B;CEP97;VPS36;SAMD10;TSPYL3;DDX10;WDR75;MED9;SOX12;TMEM80;GABRG1;NUP93;ASPHD1;JTB;TARS2;A630089N07RIK;AMY1;RABL2;NHLRC2;CFAP97;GNE;RNF121;SAR1B;MEPCE;PDGFA;COPS7B;MRPL17;AKAP17B;ABCB8;FAM149A;PRPSAP1;PCNX4;HMGXB4;PPP4C;WDR70;GRPEL1;FLRT3;PNPO;RDH14;RDH13;NRBF2;ATG5;WDR59;IRF2BP1;EIF2AK4;TBL2;SLC6A9;CDK12;DIS3L;WDR41;MED19;SNX11;O…
Mouse 57 Vip down	59/220	5.75060917121055E-09	2.06734399705019E-06	0	0	2.61526453086555	49.6219247155642	TMEM151A;ARL6IP1;CELF5;PTPRJ;CELSR2;NUDT3;PTMS;PPP3CB;ACTR1B;YWHAQ;KIF5A;KIFAP3;DNM1L;SCN1B;SH3GL2;ZYG11B;ACTR2;SMIM13;MBNL2;TSPYL1;KLF13;RBFOX3;TSC22D1;MAPK8IP2;SEZ6L;MLF2;CNKSR2;EID1;CANX;MAP7D2;IL1RAPL1;ASTN1;RAB1A;ROCK2;PRICKLE2;AGAP3;PPM1E;GRIN2A;FAM168A;EPB41L3;RAB24;G3BP2;APBB1;ATP6V1D;CAP2;GOT1;ATRNL1;CSNK1A1;NTRK3;GOT2;SLC4A10;PBX1;PKIA;BAX;APBA2;TPT1;SCN2B;CDK5R1;GRINA
Mouse 261 L6 Car3 up	89/406	5.2444265940368E-08	1.25691424037082E-05	0	0	2.01043597764864	33.701973330868	TRIR;TXN1;RNF10;SRP19;PRR7;GOLT1B;SLC35B1;SUPT4A;SRA1;ALKBH6;TMEM263;OSBPL10;LSM12;ING2;TMEM147;ZMIZ2;CDC26;BANF1;DGCR6;TMEM14A;SH3D19;BRD2;GLCE;SFMBT2;SIGMAR1;2410004B18RIK;MRPS18A;GFRA1;ZFP617;AXIN2;COMMD6;GTPBP4;DPM2;PLPP5;GAREM1;PPA2;SDE2;DNLZ;JTB;FAR2;AURKAIP1;DOCK1;2310011J03RIK;SRSF9;DTYMK;ANAPC16;NDUFB6;DCUN1D5;TM2D2;ABHD2;MRPS34;B3GLCT;COPS7B;PDGFA;TEX261;UBE2J2;MRPL13;AGPAT3;AGPAT4;EIF1…
Mouse 125 DG down	90/425	2.31057760720925E-07	3.62023316716525E-05	0	0	1.92257462686567	29.3780902120594	TMEM151A;SRP19;GSK3B;RAB7;RNF14;MAST2;GDE1;AP2A2;HPF1;PPIP5K1;YWHAQ;STK16;KIF5A;HABP4;KIF21A;DNM1L;KIFAP3;TMSB10;ENPP5;SCN1B;DLGAP4;IDH3A;EIF5A;SMIM13;ZYG11B;TSPYL1;CDKL5;ATP6AP1;AKR1A1;UBE2QL1;FAM219A;PPP2R5C;UHMK1;PJA1;PPM1A;DYNC1LI2;SMDT1;TMX4;SNHG11;MORF4L2;CANX;MAP7D2;ANAPC5;WDFY3;FLYWCH1;MAPRE2;ARL8A;ASTN1;RAB1A;SNAP47;NLGN2;ADAM22;ABHD8;CACNA1B;ATXN7L3B;GMCL1;GNAI1;CBARP;MAPK9;PGRMC1;ZNHIT…
Mouse 360 OPC down	169/937	2.89255865897084E-07	3.62023316716525E-05	0	0	1.58729512243286	23.898242651581	RPL4;MT-ND4L;SRP19;RPL3;ATP8A1;MYT1L;TUSC3;UBE2D3;ZFAND5;GDE1;NUDT3;RPL6;PPP1CB;RPS15;GRIP1;HERC1;CDC26;FAM174A;KIF5B;RPL36;KIFAP3;RPL39;TMSB10;SH3GL2;CDKL5;MBNL2;RPL21;KCNH7;TTC7B;REV1;SDHA;FAM133B;TOM1L2;TMX4;DYNC1LI2;RALGAPB;SNHG11;SUB1;CLPP;MORF4L2;FKBP8;CDIP1;ANAPC5;WDFY3;AMPH;SRSF5;ARL8A;DGKI;ASTN1;GLYR1;ANKRD17;CSTF3;CACNA1A;ATXN7L3B;DTX3;ORC5;GJC3;PCBP2;G3BP2;AP4S1;COX14;KIF3C;SRPK2;COA3;…
Mouse 376 VLMC down	89/422	3.25031618517764E-07	3.62023316716525E-05	0	0	1.91205741351514	28.5648822467196	RPL4;SNAP25;ARF1;SLC25A3;RAB7;RPL3;DDX3X;ARL6IP1;CELF1;RNF14;UBE2D3;ZFAND5;PTEN;PSIP1;RPL6;PPP1CB;HERC1;YWHAQ;TMSB4X;TRIM2;RPL36;LARGE1;ANKS1B;DLGAP4;EIF5A;RBFOX1;MBNL2;ARHGEF12;ELMOD1;ATRX;PPP2R5C;SDHA;MLF2;EEF1G;EID1;TOM1L2;PPM1A;SMDT1;MMP16;SNHG11;MORF4L2;SUB1;CANX;LCOR;PKP4;WDFY3;FLYWCH1;ANKRD17;RAB1A;SNAP47;NFIX;WBP2;ANKRD11;NRXN3;CACNA1A;ATXN7L3B;PPM1E;GLG1;TM9SF3;ORC5;GRIN2A;FAM168A;OXCT1;…
Mouse 361 Oligo down	165/913	3.52456636580762E-07	3.62023316716525E-05	0	0	1.59032258064516	23.6295508124301	RPL4;SRP19;ZFP445;RPL3;ATP8A1;ARL6IP1;MYT1L;CTNND2;UBE2D3;ZFAND5;GDE1;TOMM20;NUDT3;RPL6;PPP1CB;RPS15;HERC1;FAM174A;KIF5B;AKT3;STK16;RPL36;KIF21A;LARGE1;KIFAP3;RPL39;TMSB10;SH3GL2;RBFOX1;SMARCC2;MBNL2;RPL21;SDHA;TANC2;SRRM1;EID1;TOM1L2;TMX4;DYNC1LI2;RALGAPB;SNHG11;FEZ1;SUB1;CLPP;MORF4L2;CDIP1;WDFY3;AMPH;SRSF5;ATP6V0D1;ARL8A;DGKI;ASTN1;GLYR1;ANKRD17;CSTF3;CACNA1A;ATXN7L3B;DTX3;GLG1;GMCL1;ORC5;PCBP2…
Mouse 97 Sst up	204/1184	5.38845375045833E-07	4.84287280822443E-05	0	0	1.50522256146553	21.7261373732844	PANK4;ZFP846;PREP;TXNDC11;TXNDC12;SLC4A3;ATXN7L1;TMPO;SFMBT2;NSMCE2;AP1B1;COG2;MRPS18A;IFT80;ZFP617;TMEM80;FAM133B;ARMC6;IFT81;FEZ1;AMY1;FAR2;RABL2;NHLRC2;PRR14;SLBP;ANAPC15;SAR1B;MRPL19;BRCC3;RPAP2;NLN;BLOC1S6;HMGXB4;ZNHIT1;MIER3;HLTF;RDH14;NRBF2;DECR2;SNX6;ZSCAN18;ABCA2;SLC35E3;IRF2BP1;ABCA7;EIF2AK4;POU6F1;EXT2;ADCK1;NDUFAF4;SPATS2L;FARSA;DCP1A;INTS13;CAB39L;WDR41;MRPS10;ECSIT;TMEM186;PHF8;MRPL…
Mouse 234 L3 RSP-ACA down	113/610	8.0064688328476E-06	0.000611465935605286	0	0	1.62732304639787	19.0970602559369	RPL4;GMFB;RPL3;GDA;UBE2D3;ZFAND5;TOMM20;RPL6;NUDT3;PPP1CB;RPS15;FAM174A;KIF5A;RPL36;HABP4;KIFAP3;HMGN1;TSPYL1;RPL21;MRPS18A;MAPK8IP2;UHMK1;FAM133B;EID1;TMX4;HNRNPUL2;CLPP;MORF4L2;SUB1;MAP7D2;FKBP8;CDIP1;AMPH;FLYWCH1;ARL8A;ZFP106;ATXN7L3B;DTX3;CBARP;ORC5;PCBP2;TGOLN1;G3BP2;PGK1;COX14;HSPA4;EIF1;AHI1;HNRNPK;RPS27RT;RNF187;RNF10;GSK3B;SLC25A3;RAB7;DDX3X;RNF14;PSIP1;AP2A2;PTMS;JPH4;PPP3CB;YWHAQ;CHL1;…
Mouse 362 Oligo down	140/791	8.50439409743097E-06	0.000611465935605286	0	0	1.54280485014871	18.0121348884667	RPL4;RPL3;ATP8A1;ARL6IP1;CTNND2;TOMM20;NUDT3;RPS15;HERC1;AKT3;RPL36;KIF21A;KIFAP3;TMSB10;RBFOX1;SMARCC2;RPL21;SDHA;TANC2;FAM133B;INPP4A;EID1;MORF4L1;TOM1L2;TMX4;DYNC1LI2;SNHG11;SUB1;MORF4L2;MAP7D2;FKBP8;CDIP1;AMPH;SRSF5;ASTN1;GLYR1;ANKRD17;ANKRD11;CSTF3;NTM;PCDH15;CACNA1A;DTX3;GLG1;GMCL1;ORC5;TGOLN1;G3BP2;COX14;ATP6V1D;SRPK2;COA3;FUS;IQSEC1;HSPA4;GOT2;MRPL27;NTAN1;REX1BD;PBX1;MRPL30;AHI1;NBEA;REE…
Mouse 236 L3 RSP-ACA up	104/555	1.0998290795715E-05	0.000718888280192644	0	0	1.64869350590938	18.8244043711663	TRIR;ZFP326;SRP19;ZFP445;TLNRD1;NDUFA11;SPPL2B;SLC4A3;TMEM147;BANF1;VPS36;ZFP286;CAR4;USP7;USP5;MED8;AP1B1;MRPS18A;DEXI;ASPHD1;JTB;AURKAIP1;STAM2;BRSK2;VCP;SAR1B;TMEM59L;B3GLCT;EIF1AD;APOO;EMG1;APH1B;ZNHIT1;GRPEL1;TSPAN9;ORC2;DPH3;AP4S1;LLPH;DECR2;COX10;FN3K;ACBD6;CCDC12;EIF2AK3;THAP11;TMEM237;NDUFAF4;UBA1;MXD1;SUPT4A;SRA1;CHD4;IER3IP1;PHF6;MRPL42;HPF1;EMB;RSPO1;TRP53INP2;PSTK;MRPS21;SLC39A13;ARF…
Mouse 374 VLMC down	97/513	1.47789522115842E-05	0.000857128894909983	0	0	1.66563333761934	18.5256845597021	RPL3;ARL6IP1;UBE2D3;ZFAND5;PPP1CB;FAM174A;KIF5B;DENND5A;LARGE1;ANKS1B;RBFOX1;SMARCC2;TBC1D2B;SDHA;SRRM1;TOM1L2;SNHG11;MORF4L2;SUB1;FKBP8;CDIP1;JTB;ANKRD11;NTM;ATXN7L3B;DTX3;ORC5;EPB41L3;PCBP2;TGOLN1;SARAF;SLC38A9;COX14;TSPAN3;PEA15A;COA3;FUS;REX1BD;PTK2;HNRNPK;NBEA;REEP5;GNAQ;RSRP1;RNF187;GSK3B;ARF1;SLC25A3;RAB7;BMPR2;CELF1;SETD7;PTEN;PPP3CB;YWHAQ;RBM5;EIF5A;ACTR2;KLF13;STRBP;ATRX;AKR1A1;MLF2;EEF…
Mouse 359 OPC down	146/841	1.54974626339774E-05	0.000857128894909983	0	0	1.50697939941562	16.6895470643918	RPL4;MT-ND4L;ATP8A1;ARL6IP1;MYT1L;UBE2D3;RPL6;PPP1CB;RPS15;GRIP1;HERC1;CDC26;FAM174A;KIF5B;AKT3;RPL36;DENND5A;LARGE1;KIFAP3;RPL39;TMSB10;SH3GL2;SCN1A;MBNL2;RPL21;KCNH7;NSMCE2;TANC2;TOM1L2;TMX4;DYNC1LI2;SNHG11;SUB1;MORF4L2;MAP7D2;CDIP1;JTB;WDFY3;AMPH;SRSF5;DGKI;ASTN1;ANKRD17;CACNA1A;ATXN7L3B;DTX3;GLG1;ORC5;HNRNPDL;PCBP2;COX14;PEA15A;SRPK2;COA3;CADM1;FUS;SLC4A10;PTK2;EIF1;AHI1;HNRNPK;NBEA;GNAQ;RPS2…
Mouse 1 CR down	135/769	1.85608843427115E-05	0.000953233988743538	0	0	1.52588960999819	16.623734445915	MT-ND4L;ZFP846;CTNND2;TOMM20;NUDT3;PPP1CB;HERC1;KIF5A;KIF21A;LARGE1;KIFAP3;ENPP5;SCN1B;CALN1;RBFOX1;SMARCC2;TSPYL1;TPM1;TTC7B;SDHA;TANC2;INPP4A;EID1;TOM1L2;DPM2;DYNC1LI2;HNRNPUL2;MAP7D2;CDIP1;WDFY3;AMPH;ARL8A;DGKI;ASTN1;ANKRD17;ZFP106;ANKRD11;CSTF3;ABHD8;SEZ6L2;GLG1;GMCL1;CBARP;G3BP2;TASP1;AP4S1;SLC38A9;COX14;SRPK2;COA3;GOT1;IQSEC1;HSPA4;GOT2;PBX1;PTK2;REEP5;GNAQ;OGDH;CDK12;SCN2B;EIF4G1;GABRB3;US…
Mouse 363 Oligo down	137/784	2.03472005073852E-05	0.000975309144320666	0	0	1.51750174560937	16.392914617576	RPL4;MT-ND4L;RPL3;ATP8A1;ARL6IP1;TUSC3;CTNND2;TOMM20;NUDT3;RPS15;HERC1;AKT3;RPL36;KIFAP3;RPL39;SH3GL2;RBFOX1;SMARCC2;TSPYL1;RPL21;TTC7B;TBC1D2B;SDHA;EID1;TMX4;DYNC1LI2;SNHG11;SUB1;MORF4L2;MAP7D2;FKBP8;CDIP1;AMPH;FLYWCH1;ASTN1;CSTF3;NTM;DTX3;GMCL1;ORC5;BLOC1S2;TGOLN1;G3BP2;PGK1;AP4S1;COX14;ATP6V1D;PEA15A;SRPK2;COA3;FUS;IQSEC1;HSPA4;MRPL27;NTAN1;REX1BD;PBX1;MRPL30;AHI1;NBEA;GNAQ;OGDH;RNF187;SNAP25;…
Mouse 138 L2 IT ENTl down	7/10	3.91339476275189E-05	0.00175858177151163	0	0	16.4517384883877	166.960801063769	AHI1;ABLIM1;RBFOX1;NFIX;SPAG5;NTRK3;ADCY2
Mouse 132 L2/3 IT PPP down	41/177	5.35665644255071E-05	0.00226555057776115	0	0	2.13873009391588	21.0335239327437	RAB1A;SNAP47;RAB7;RNF14;CCNC;AP2A2;CBARP;ABLIM1;ACTR1B;PAXX;PCBP2;HABP4;RPL36;CEP170B;TSPAN3;LARGE1;DNM1L;EPS15;IDH3A;PURG;SMIM13;TSPYL1;GOT1;ATP6AP1;SPAG5;ATRNL1;CSNK1A1;TMEM132B;GOT2;MAPK8IP2;COMMD6;SUMF1;EID1;SMDT1;HNRNPK;MAP7D2;CANX;IL1RAPL1;AMPH;SCN2B;GRINA
Mouse 356 Astro down	110/617	5.67263015731131E-05	0.00226590060172602	0	0	1.55000580113702	15.1548292217769	RPL4;ATP8A1;ARL6IP1;UBE2D3;RPL6;NUDT3;ARHGAP35;PPP1CB;RPS15;GRIP1;HERC1;KIF5B;AKT3;RPL36;KIF21A;LARGE1;RPL39;ANKS1B;HMGN1;RBFOX1;MBNL2;RPL21;PRKCA;SDHA;TANC2;TOM1L2;SNHG11;CLPP;SUB1;CDIP1;SRSF5;ARL8A;ASTN1;ANKRD17;ANKRD11;ATXN7L3B;DTX3;PCBP2;SARAF;SLC38A9;COX14;TSPAN3;PEA15A;SRPK2;FUS;EIF1;HNRNPK;NBEA;REEP5;GNAQ;RPS27RT;ACER3;CDK12;CALM1;EIF4G1;SNAP25;GSK3B;SLC25A3;BMPR2;DDX3X;CELF1;FAF1;AKAP8L;P…
Mouse 53 Vip down	32/128	7.4203832039345E-05	0.00275498790747241	0	0	2.3615405478709	22.4551682434332	ARF1;NFIX;ROCK2;WBP2;PRICKLE2;TOMM20;AP2A2;NUDT3;JPH4;GRIN2A;YWHAQ;KIF5A;REPS2;DNM1L;MEF2D;SCN1B;SMIM13;MBNL2;GOT1;TSC22D1;SPAG5;KCNH7;ATRNL1;TMEM132B;TPM1;SLC4A10;PKIA;APBA2;TPT1;ASTN1;KCTD16;GRINA
Mouse 377 Micro down	71/365	8.00249051402066E-05	0.00275498790747241	0	0	1.71872899635257	16.2130673740215	MT-ND4L;GSK3B;SNAP25;ARF1;SLC25A3;BMPR2;DDX3X;ARL6IP1;ATP8A1;CELF1;UBE2D3;PTEN;CMIP;PTMS;FAM174A;LARGE1;TMSB10;ANKS1B;HMGN1;ACTR3;EIF5A;ACTR2;RBFOX1;MAP2K1;MBNL2;KLF13;ATRX;AKR1A1;RPL13A;PPP2R5C;SRRM1;EEF1G;NCOR1;SNHG11;SUB1;CANX;WDFY3;SRSF5;ATP6V0D1;ANKRD17;RAB1A;ROCK2;ANKRD11;NRXN3;ATXN7L3B;UQCR11;TM9SF3;ORC5;FAM168A;OXCT1;NSD1;RSBN1L;PCBP2;SPOP;SLC38A9;SF3B1;PEA15A;CLASP2;CADM1;SPAG5;CSNK1A1;F…
Mouse 358 Astro down	115/656	8.05178465339644E-05	0.00275498790747241	0	0	1.51877419982489	14.3175325299845	RPL4;RPL3;ATP8A1;NDUFA11;UBE2D3;GDE1;RPL6;NUDT3;PPP1CB;HERC1;KIF5A;TNR;KIF21A;KIFAP3;ANKS1B;RBFOX1;MBNL2;SMARCC2;TANC2;EID1;TOM1L2;SNHG11;SUB1;FKBP8;CDIP1;JTB;PKP4;SRSF5;ATP6V0D1;ARL8A;DGKI;ASTN1;ANAPC16;ATXN7L3B;ORC5;PCBP2;TGOLN1;PGK1;COX14;SRPK2;COA3;FUS;REX1BD;PTK2;MRPL30;AHI1;HNRNPK;NBEA;REEP5;GNAQ;OGDH;RSRP1;EIF4G1;RNF187;RNF10;SNAP25;GSK3B;ARF1;SLC25A3;RAB7;BMPR2;CELF1;PSIP1;PTMS;ACTR1A;YWH…
Mouse 121 DG down	72/372	8.42972655972087E-05	0.00275498790747241	0	0	1.70818858560794	16.0247923621034	TMEM151A;ARL6IP1;RNF14;PSIP1;CELSR2;USE1;GRIP1;HERC1;YWHAQ;AKT3;KIF21A;KIFAP3;DNM1L;SH3GL2;IDH3A;SMIM13;TSC22D1;ATP6AP1;KCNH7;UBE2QL1;COMMD6;PJA1;EID1;PPM1A;DYNC1LI2;TMX4;SNHG11;MAP7D2;ANAPC5;WDFY3;RP9;ARL8A;ANK;ASTN1;SNAP47;ROCK2;ADAM22;CACNA1B;AKAP6;SEZ6L2;GMCL1;GNAI1;NAPG;CBARP;MAPK9;PGRMC1;ABLIM1;DZANK1;SPOP;G3BP2;REPS2;AP4S1;APBB1;SNCB;EPS15;PURG;CLASP2;SRPK2;COA3;IQSEC1;CADPS;NMNAT2;NTAN1;R…
Mouse 357 Astro down	114/651	9.03571374921031E-05	0.00282464268942705	0	0	1.51650113800952	14.1212651345457	RPL4;EIF4A1;RPL3;ATP8A1;ARL6IP1;UBE2D3;RPL6;PPP1CB;RPS15;HERC1;KIF5B;AKT3;RPL36;KIF21A;LARGE1;RPL39;ANKS1B;GTF2I;HMGN1;RBFOX1;MBNL2;SDHA;TANC2;TOM1L2;EWSR1;SUB1;CDIP1;SRSF5;ARL8A;ASTN1;CACNA1A;ATXN7L3B;DTX3;GLG1;ORC5;GRIN2A;HNRNPDL;PCBP2;COX14;TSPAN3;PEA15A;SRPK2;COA3;CADM1;TMEM132B;REX1BD;PTK2;EIF1;MRPL30;AHI1;HNRNPK;NBEA;REEP5;PKIA;GNAQ;OGDH;RSRP1;CDK12;CALM1;RNF187;SNAP25;GSK3B;ARF1;SLC25A3;BM…
Mouse 365 Oligo down	110/625	9.70246503315337E-05	0.0029066968161822	0	0	1.52521008403361	14.0937731551084	RPL3;CTNND2;TOMM20;NUDT3;PPP1CB;HERC1;KIF5B;RPL36;HABP4;TNR;KIF21A;LARGE1;KIFAP3;SH3GL2;RBFOX1;TSPYL1;RPL21;FBXW7;TPM1;TTC7B;SDHA;UHMK1;EID1;TMX4;SNHG11;HNRNPUL2;MORF4L2;SUB1;WDFY3;FLYWCH1;ZFP106;ORC5;G3BP2;COX14;TSPAN3;ATP6V1D;SRPK2;COA3;ACBD6;CADM1;FUS;HSPA4;TMEM132B;MRPL27;PBX1;AHI1;GNAQ;RSRP1;RNF187;SNAP25;SMG1;SLC25A3;RAB7;CELF1;RNF14;FAF1;PTEN;PSIP1;AP2A2;USE1;PTMS;PPP3CB;ACTR1B;DNM1L;ACTR3…
Mouse 379 PVM down	79/420	0.000105810621966088	0.00304311348774468	0	0	1.64975898587972	15.1016622079956	SNAP25;EIF4A1;GSK3B;ARF1;SLC25A3;RAB7;RPL3;DDX3X;ATP8A1;ARL6IP1;CELF1;PTEN;CMIP;PTMS;HERC1;KIF5B;ANKS1B;GTF2I;HMGN1;ACTR3;EIF5A;ACTR2;MBNL2;ATP6AP1;ATRX;MRPS21;NAV1;PPP2R5C;TANC2;SRRM1;EEF1G;SMDT1;NCOR1;SNHG11;SUB1;CANX;CDIP1;RAPGEF2;LCOR;ATP6V0D1;AURKAIP1;ARL8A;ANKRD17;ROCK2;WBP2;ANKRD11;NRXN3;ATXN7L3B;UQCR11;GLG1;TM9SF3;ORC5;FAM168B;OXCT1;NSD1;RSBN1L;PCBP2;TGOLN1;SPOP;G3BP2;COX14;PEA15A;CLASP2;…
Mouse 378 Micro down	70/365	0.000140074526111647	0.0038735993951644	0	0	1.68798151001541	14.9780270117428	EIF4A1;GSK3B;ARF1;RAB7;SMG1;SLC25A3;RPL3;ARL6IP1;ATP8A1;CELF1;UBE2D3;ZFAND5;PTEN;CMIP;PTMS;KIF5B;RPL36;LARGE1;TMSB10;ANKS1B;JAK1;HMGN1;ACTR3;EIF5A;ACTR2;RBFOX1;MBNL2;STRBP;AKR1A1;PPP2R5C;EEF1G;SMDT1;NCOR1;SNHG11;SUB1;CANX;LCOR;WDFY3;SRSF5;PTMA;ANKRD17;RAB1A;ROCK2;ANKRD11;NRXN3;ATXN7L3B;UQCR11;ORC5;FAM168A;OXCT1;NSD1;PCBP2;SPOP;SLC38A9;SF3B1;CLASP2;CADM1;CSNK1A1;FUS;HSPA4;CNBP;LSAMP;HSPE1;EIF1;HNR…
Mouse 6 Lamp5 Lhx6 down	61/313	0.000232729849082993	0.00619750968483969	0	0	1.71985662660838	14.3876880146186	ARF1;RAB7;BMPR2;DDX3X;RNF14;CTNND2;GDE1;PTPRJ;AP2A2;NUDT3;PTMS;HERC1;KIF5B;AKT3;NCS1;HABP4;DLGAP4;ZYG11B;SMIM13;MBNL2;TSPYL1;TTC7B;UBE2QL1;TANC2;SRRM1;MLF2;NCOR1;MMP16;HNRNPUL2;SUB1;MAP7D2;RAPGEF2;WDFY3;FLYWCH1;SRSF5;MAPRE2;ARL8A;DGKI;KCTD16;GRAMD1B;NFIX;NLGN2;WBP2;ANKRD11;ADAM22;PRICKLE2;CACNA1A;GRIN2A;ABLIM1;FAM168A;OXCT1;NSD1;EIF4H;APBB1;CLASP2;HSPA4;RAB11B;NBEA;GNAQ;APBA2;SCN2B
Mouse 6 Lamp5 Lhx6 up	42/198	0.000344700053410857	0.00885140494294308	0	0	1.90859100050277	15.2168829035148	NDUFB7;RNPEPL1;NDUFB6;ZFP846;FAF1;SUPT4A;PDGFA;HTRA2;CCDC106;2510039O18RIK;RPL9;USE1;TOR1AIP1;SGCE;APOO;NGRN;GRPEL1;CDC26;METTL6;RDH13;ZFP641;DRAM2;4930555F03RIK;CNNM3;BCKDHA;GADD45GIP1;TOR1A;BRF1;DCAKD;CRIPT;RPL13A;TVP23B;ESR1;MTSS1;INO80DOS;RPS27RT;TSR1;SCG3;RP9;NHLRC2;DOCK1;ATG4D
Mouse 31 Sncg up	103/606	0.000580362892869779	0.0143889972404611	0	0	1.45896385407705	10.8719899689455	TRIR;TXN1;ISCA2;NDUFA11;EPS8;GCSH;TMPO;ST6GAL1;MED8;ZFP617;MFSD11;TMEM80;MORF4L1;IFT81;RPL7L1;MRTO4;TMEM126B;AURKAIP1;ZFP346;ANAPC15;SAR1B;MRPL19;ARL2;BRCC3;MRPL13;PPP4C;GRPEL1;PDCD11;AP4S1;SLC38A9;RPRD1B;HSPA9;ARL14EP;MRPL27;RMDN3;MRPL24;PUM3;AIMP1;NDUFAF4;NDUFAF3;YJEFN3;CAB39L;MRPS10;CELF6;CHD4;IER3IP1;ATRAID;LARP1B;TTC28;MRPL42;NGRN;HPF1;VPS72;TCP11L1;IDH3B;BRD2;TRIM62;AHSA2;2410004B18RIK;RPL1…
Mouse 368 Oligo down	108/643	0.000668239945434585	0.0155048991290118	0	0	1.43859318722192	10.51735806297	EIF4A1;RPL3;ARL6IP1;UBE2D3;ZFAND5;NUDT3;PPP1CB;KIF5B;RPL36;KIF21A;RPL39;SDHA;TANC2;SRRM1;EID1;TOM1L2;DYNC1LI2;SNHG11;CLPP;FKBP8;CDIP1;AMPH;WDFY3;SRSF5;ARL8A;DGKI;ANKRD11;PCDH15;ATXN7L3B;GLG1;ORC5;HNRNPDL;TGOLN1;SARAF;COX14;TSPAN3;KIF3C;SRPK2;COA3;CADM1;FUS;NTAN1;HNRNPK;NBEA;REEP5;GNAQ;OGDH;RSRP1;CDK12;CALM1;RNF187;RNF10;SNAP25;GSK3B;ARF1;SLC25A3;RAB7;DDX3X;CELF1;PSIP1;USE1;PTMS;PAXX;RBM5;EIF5A;AR…
Human Exc L6 FEZF2 PDYN up	173/1103	0.000668500518775195	0.0155048991290118	0	0	1.33113360342675	9.7312167802547	SCARB1;GABPB2;RNH1;PRDM4;TRAF3IP1;ZFAND5;SYAP1;ARHGDIG;WBP1L;TXNDC12;GABPB1;CELSR2;RPL6;ARHGAP35;FADS3;PSMD9;PPIP5K1;PSMD2;TRIM27;SLC12A6;SBF1;CEP97;RPL39;ZFP37;DDX18;SMARCC2;DGAT1;USP5;METTL3;MED8;AP1B1;WDR75;SDHA;PUS7;MFSD10;UHMK1;ATXN2L;EID1;GPR162;DPM2;FEZ1;FEZ2;FKBP8;CDIP1;NHLRC2;ATP6V0D1;AURKAIP1;STAM2;SRSF9;RNF121;GLYR1;SLBP;TMEM87A;BRSK2;CD151;DCUN1D5;SAR1B;PPP1R35;COPS7B;AGAP3;ADAMTS10;A…
Mouse 375 VLMC down	92/535	0.000760308875014949	0.0170831900354921	0	0	1.47806015923729	10.6151114524469	RPL4;MT-ND4L;RNF10;EIF4A1;GSK3B;ARF1;RAB7;RPL3;BMPR2;DDX3X;CELF1;UBE2D3;AKAP8L;ZFAND5;RPL6;PTMS;RPS15;PPP3CB;HERC1;YWHAQ;MAN1A2;KIF5B;AKT3;RPL36;LARGE1;RPL39;ANKS1B;GTF2I;ACTR3;EIF5A;ACTR2;RBFOX1;MBNL2;SMARCC2;KLF13;TSC22D1;STRBP;ATRX;AKR1A1;TBC1D2B;NAV1;SUMF1;EEF1G;TOM1L2;SMDT1;NCOR1;MORF4L2;SUB1;CANX;LCOR;WDFY3;ATP6V0D1;ANKRD17;RAB1A;ROCK2;ANKRD11;PRICKLE2;NRXN3;ATXN7L3B;UQCR11;GLG1;TM9SF3;ORC5…
Mouse 367 Oligo down	115/698	0.000936945226024091	0.0204140490154946	0	0	1.40587162589149	9.80298220427528	RPL3;CTNND2;UBE2D3;TOMM20;NUDT3;PPP1CB;HERC1;AKT3;RPL36;LARGE1;KIFAP3;RPL39;SH3GL2;HMGN1;RBFOX1;TSPYL1;CDKL5;TTC7B;SDHA;INPP4A;EID1;TMX4;SNHG11;HNRNPUL2;CLPP;MORF4L2;SUB1;ANAPC5;SRSF5;FLYWCH1;ZFP106;CSTF3;DTX3;GMCL1;ORC5;G3BP2;ATP6V1D;SRPK2;COA3;ACBD6;CADM1;HSPA4;GOT2;MRPL27;PBX1;MRPL30;AHI1;HNRNPK;GNAQ;RNF187;SNAP25;GSK3B;ARF1;SMG1;SLC25A3;BMPR2;CELF1;RNF14;PTEN;PSIP1;AP2A2;PTMS;PPP3CB;ACTR1B;TR…
Mouse 29 Sncg up	151/956	0.00107376671222396	0.0227070078261479	0	0	1.33966843610504	9.15875381345287	TRIR;ISCA2;GOLT1B;ZFP846;CCNC;HNMT;ALKBH6;CELSR3;GCSH;AMMECR1L;ZMIZ2;TOM1;ATXN7L1;ANKRD13A;MORC3;USP5;CTNNBIP1;ENTPD6;NSMCE2;ZFP617;TMEM80;ATXN2L;ACLY;MORF4L1;IFT81;FEZ1;RPL7L1;MRTO4;AMY1;ANAPC5;TMEM126B;WDFY2;TCTA;ZFP9;AURKAIP1;CFAP97;KPNB1;PRR14;BLZF1;ZFP346;SAR1B;UBA6;FUT11;AKAP17B;HACD2;FAM149A;ARHGAP12;PRPSAP1;NLN;PDCD11;DEAF1;AP4S1;SLC38A9;RPRD1B;PSMF1;ATG5;LRRC75B;RASL10B;RMDN3;TVP23B;SMAD…
Mouse 370 Endo down	101/607	0.00134345175613802	0.0275983375046638	0	0	1.42071119773269	9.39447132057446	MT-ND4L;EIF4A1;RPL3;ARL6IP1;UBE2D3;ZFAND5;PPP1CB;HERC1;FAM174A;AKT3;LARGE1;ANKS1B;MBNL2;TTC7B;TBC1D2B;SRRM1;TOM1L2;DYNC1LI2;SNHG11;MORF4L2;SUB1;FKBP8;WDFY3;SRSF5;ANKRD17;ANKRD11;ATXN7L3B;UBE2J2;GLG1;ORC5;PCBP2;TGOLN1;SARAF;COX14;COA3;FUS;HSPA4;NTAN1;PBX1;HNRNPK;NBEA;GNAQ;OGDH;RSRP1;CDK12;EIF4G1;RNF187;RNF10;SNAP25;GSK3B;ARF1;RAB7;DDX3X;CELF1;FAF1;PTEN;PTPRJ;AP2A2;USE1;PTMS;MRPL42;YWHAQ;ACTR3;EIF5…
Mouse 119 Pvalb Vipr2 down	17/63	0.00140138582302982	0.0279887890766232	0	0	2.60982084776455	17.1472893655492	LGI1;NFIX;RBFOX3;SPAG5;TMEM132B;CELF5;PBX1;A230006K03RIK;EID1;GRIN2A;CAMKV;MMP16;CHL1;AKT3;PLXNA2;CALN1;KCTD16
Mouse 56 Vip down	39/193	0.00144802583992565	0.0281386642947715	0	0	1.79328871862532	11.7237220865303	TMEM151A;ROCK2;PRICKLE2;CELF5;PTPRJ;CBARP;PPP1CB;GRIN2A;PPP3CB;CAMKV;YWHAQ;EPB41L3;LARGE1;SCN1B;SH3GL2;RUNX1T1;IDH3A;SMIM13;MBNL2;TSPYL1;CDKL5;KLF13;TSC22D1;GOT1;ATRNL1;FBXW7;KCNH7;SLC4A10;PRKCA;PBX1;MLF2;MAP7D2;IL1RAPL1;OGDH;CDIP1;DGKI;TPT1;SCN2B;CDK5R1
Mouse 355 V3d down	96/576	0.00165314679333822	0.030716084464335	0	0	1.42272347535505	9.11265008002553	GSK3B;ARF1;RAB7;BMPR2;DDX3X;ATP8A1;RNF14;UBE2D3;AKAP8L;PTEN;AP2A2;NUDT3;PPP1CB;GRIP1;ACTR1A;PPP3CB;HERC1;MAN1A2;TRIM2;AKT3;HABP4;DNM1L;ERC2;KIFAP3;DLGAP4;ACTR2;MRPS26;ARHGEF12;TSC22D1;FBXW7;STRBP;ELMOD1;PPP2R5C;SDHA;RAD23B;EPN1;EID1;TOM1L2;ATRN;PPM1A;NCOR1;SNHG11;MORF4L2;CANX;CDIP1;LCOR;TMBIM6;WDFY3;FLYWCH1;ANKRD17;GRAMD1B;RAB1A;SNAP47;NFIX;ROCK2;ANKRD11;AKAP6;DTX3;SEZ6L2;GLG1;TM9SF3;PGRMC1;FAM16…
Mouse 369 Endo down	101/611	0.00166610193895558	0.030716084464335	0	0	1.40923677968467	9.01526612913842	RPL3;ATP8A1;ARL6IP1;NUDT3;PPP1CB;HERC1;FAM174A;AKT3;RPL36;LARGE1;KIFAP3;TMSB10;ANKS1B;MBNL2;SMARCC2;FBXW7;NSMCE2;TBC1D2B;SDHA;SRRM1;EID1;TOM1L2;EWSR1;SNHG11;MORF4L2;SUB1;FKBP8;CDIP1;WDFY3;SRSF5;ATP6V0D1;ANKRD17;CACNA1A;ATXN7L3B;UBE2J2;GLG1;ORC5;TGOLN1;G3BP2;COX14;SRPK2;COA3;FUS;HSPA4;REX1BD;PBX1;HNRNPL;HNRNPK;NBEA;GNAQ;OGDH;RSRP1;RNF187;SNAP25;GSK3B;ARF1;SLC25A3;RAB7;CELF1;RNF14;PTEN;AP2A2;ACTR1A…
Mouse 42 Vip down	22/92	0.00174147704435289	0.0313030498722433	0	0	2.2208844639963	14.1093270814337	SMIM13;GRAMD1B;RBFOX1;MBNL2;TSC22D1;FBXW7;PRICKLE2;SLC4A10;CACNA1A;PDE4DIP;PBX1;CNKSR2;FAM168A;PKIA;APBA2;SCN1B;SH3GL2;DGKI;CALN1;ASTN1;OPCML;SCN2B
Mouse 345 L6b CTX up	102/622	0.00205447435282575	0.0360284648702858	0	0	1.39558368766911	8.63550238288728	TRIR;TXN1;ISCA2;SRP19;ZFP445;SLC35B1;MPI;BCCIP;FAM216A;LSM12;TMEM147;ZMIZ2;CDC26;STK16;ATXN7L1;PPFIA3;NANOS1;TSPYL3;USP5;CTNNBIP1;ACSL6;MRPS18A;JTB;KDELR2;SCG3;AURKAIP1;KPNB1;VCP;ANAPC16;DCUN1D5;HTRA2;PRPF8;ACAT2;PCNX4;EIF1AD;ZNHIT1;DEAF1;BLOC1S2;ABCA2;SMAD1;CCDC12;MRPL27;RMDN3;TADA2B;GLUD1;DLG3;GPR180;ADCK1;NDUFAF4;RFXAP;CYSTM1;AMOTL1;ITPA;MON1A;HRK;PAK1IP1;MED19;MRPS10;N4BP2L1;OSBPL10;GM1976;NG…
Mouse 314 NP SUB down	10/30	0.00248354948625145	0.0425160019193999	0	0	3.52620967741935	21.150440129653	GRID2;ATP8A1;KCNH7;PCDH7;TMEM132B;CACNA1B;UBE2QL1;SORBS2;ASTN1;KCTD16
Mouse 373 SMC down	82/489	0.00291688812076381	0.0487730827634694	0	0	1.43098557633441	8.35300330212795	GSK3B;ARF1;SLC25A3;RAB7;RPL3;BMPR2;DDX3X;CELF1;UBE2D3;RPL6;PTMS;MRPL42;ACTR1A;FAM174A;KIF5B;LARGE1;RBM5;ANKS1B;DLGAP4;GTF2I;ACTR3;EIF5A;ACTR2;MBNL2;TSC22D1;STRBP;ATRX;MRPS21;SDHA;MLF2;EEF1G;PPM1A;SMDT1;NCOR1;SNHG11;MORF4L2;PPDPF;C1D;CANX;LCOR;SRSF5;RAB1A;ROCK2;ANKRD11;NTM;PRICKLE2;ATXN7L3B;AKAP6;UQCR11;TM9SF3;ORC5;ABLIM1;PGRMC1;OXCT1;NSD1;PCBP2;SPOP;EIF4H;COX14;RUNX1T1;PEA15A;CLASP2;COA3;NDUFA7;S…
Mouse 309 L5 NP CTX down	14/51	0.00302057257707322	0.0490089261667085	0	0	2.67019604418635	15.4933021931802	GRID2;ATP8A1;GDA;CACNA1B;NRXN3;UBE2QL1;SORBS2;MLLT3;NCS1;RSRP1;AMPH;CALN1;ASTN1;PEA15A
Mouse 51 Vip down	28/132	0.00309797032679067	0.0490089261667085	0	0	1.90342435793289	10.9960979624777	ARL6IP1;WBP2;PRICKLE2;PPM1E;FAM168A;KIF5A;REPS2;ATP6V1D;SCN1B;SH3GL2;SMIM13;MBNL2;RBFOX3;GOT1;TSC22D1;SPAG5;TMEM132B;GOT2;SLC4A10;PDE4DIP;UHMK1;MLF2;MMP16;CANX;KLF9;ARL8A;TPT1;SCN2B
Mouse 98 Sst up	36/182	0.00313548067269623	0.0490089261667085	0	0	1.74471648189704	10.0582430479363	TXN1;ZFP346;ANAPC15;NDUFB7;NDUFA11;NDUFB6;GTF3C6;TMEM59L;GREB1L;MRPS10;TM2D3;PSMB10;SGCE;NGRN;HPF1;IDH3B;ARL14EP;NDUFA3;AHSA2;VEGFB;TBC1D2B;ALG11;COMMD6;TM6SF1;APTX;MID2;MORF4L1;RALGAPB;NDUFAF4;SPATS2L;RABL2;VPS45;RSL24D1;LAMTOR3;CNIH4;LIMS1
Mouse 30 Sncg up	116/731	0.00331360863522509	0.0506911618878051	0	0	1.34233327168992	7.66434372029395	TRIR;ISCA2;NDUFA11;EPS8;LSM12;TOM1;ATXN7L1;TMPO;MED8;MED9;TBC1D2B;ZFP617;MFSD11;TMEM80;ATXN2L;MORF4L1;FEZ1;RPL7L1;MRTO4;ANAPC5;TMEM126B;AURKAIP1;CFAP97;BLZF1;ZFP346;ANAPC15;SAR1B;UBA6;ARL2;BRCC3;HACD2;MRPL13;NLN;PPP4C;GRPEL1;PDCD11;AP4S1;RPRD1B;HSPA9;ARL14EP;MRPL27;RMDN3;MRPL24;UBAC1;AIMP1;G6PC3;NDUFAF4;NDUFAF3;ATM;GALK2;YJEFN3;CAB39L;MRPS10;CELF6;CHD4;IER3IP1;ATRAID;PHF8;TTC28;MRPL42;NGRN;HPF1;T…
Mouse 366 Oligo down	124/795	0.00442444014078196	0.0661205121741462	0	0	1.31522701762298	7.12933473679969	ZFP445;GMFB;RPL3;ARL6IP1;CTNND2;UBE2D3;NUDT3;PPP1CB;HERC1;KIF5B;AKT3;RPL36;KIF21A;LARGE1;KIFAP3;RPL39;HMGN1;RBFOX1;CDKL5;SMARCC2;TSPYL1;SDHA;FAM133B;EID1;RALGAPB;EWSR1;SNHG11;HNRNPUL2;SUB1;CLPP;MORF4L2;FKBP8;WDFY3;AMPH;SRSF5;ATP6V0D1;ARL8A;ANKRD17;ANKRD11;PCDH15;GLG1;ORC5;HNRNPDL;TGOLN1;G3BP2;PGK1;COX14;TRMT1L;SRPK2;COA3;CADM1;IQSEC1;HSPA4;TMEM132B;PBX1;HNRNPL;AHI1;HNRNPK;GNAQ;RNF187;SNAP25;GSK3B…
Mouse 364 Oligo up	56/318	0.00450612669893347	0.0661205121741462	0	0	1.51462424808847	8.18248080804247	SLC35B2;DAZAP1;RNPEPL1;CD81;SPPL2B;AATK;TM7SF3;RCBTB1;ARHGAP35;PREX1;FNTA;CDC26;DENND5A;FBXO8;LZTS2;FADS1;SH3D19;ZFP280C;SEMA6A;METRN;SECISBP2L;PUS7;MAPK8IP1;ETV6;BCAN;MTF1;MAP7D1;PPDPF;DDIT4;PELI1;FKBP9;TCTA;ARHGEF28;GNAI3;PDGFA;ACAT2;AGPAT4;NPAT;TSPAN9;E2F3;STX2;DRAM2;ABCA2;CDK18;MARCKSL1;CADM4;PTPN11;PNRC2;IGSF11;SNX18;ABHD17B;ADI1;FASN;SNX15;CCNYL1;INTS6
Mouse 258 L6 Car3 down	9/28	0.00531812169837504	0.0764745900226331	0	0	3.33946413797493	17.4875551274096	LGI1;GRIP1;AHI1;PGRMC1;CADM1;CHL1;DZANK1;NTM;ELMOD1
Human Oligo L5-6 OPALIN LDLRAP1 up	54/308	0.00570669304062692	0.0804531822786423	0	0	1.50599278538459	7.78013278492821	TMEM151A;ICE1;CD81;GLDN;RCBTB1;DTWD2;PREX1;SPTLC2;FNTA;TRIM2;MCF2L;KIF13A;DPF3;DENND5A;LZTS2;EIF2B1;FBXO7;SH3D19;CBR1;NHLRC3;IFT80;SRRM1;DYNC1LI2;ELF2;BIN1;IL1RAPL1;ANAPC5;PKP4;TMBIM6;MPPE1;TCTA;PTMA;GNE;TMEM87A;TGFA;IQGAP1;SLAIN1;GNAI1;PCBP2;SLC38A9;APBB1;EPS15;PLEKHH1;CDK18;MPP2;MARCKSL1;WDR59;C1GALT1;PTPN13;MLH3;HNRNPK;ACER3;DHX29;NIT1
Mouse 270 ProS up	106/673	0.0060551344761099	0.0818519442133251	0	0	1.32863860184889	6.78515630748366	SCARB1;GPATCH2;GPATCH1;THUMPD3;TXNDC11;WDR83;TMEM260;IPO5;GPR173;GOLGA5;ZMIZ2;ATXN7L1;KCNH3;USP7;STX8;ARMC9;AP1B1;DDX10;MRPS18A;IFT80;WDR73;KCTD6;FAM133B;RUFY1;ACLY;DPM2;GAREM1;TCEANC2;ANAPC5;FAR2;STAM2;VCP;DCUN1D5;STXBP4;HTRA2;PRPSAP1;NPAT;MIER3;TSPAN9;BLOC1S2;TASP1;SLC38A9;HMGCLL1;ZSCAN18;ACBD6;CEP112;SMURF2;SMARCA4;CDK8;SLC7A6OS;NDUFAF7;UBA1;DHX29;FARSA;RNF185;USP37;GFM2;MRPS10;ECSIT;MTO1;CHD1…
Mouse 118 Pvalb down	27/132	0.00608376048065078	0.0818519442133251	0	0	1.81712197668349	9.27119668319392	TMEM151A;USP37;ANAPC16;WBP2;CELF5;ADCY2;CBARP;JPH4;BLOC1S2;RPL39;TMSB10;ACTR3;GRID2;CDKL5;TSPYL1;KLF13;TMEM132B;MRPS21;SEZ6L;TANC2;PBX1;MLF2;SUMF1;AHI1;KLF9;FKBP8;JTB
Mouse 371 Peri down	70/419	0.0061474339186642	0.0818519442133251	0	0	1.4223282578323	7.24209799540362	RPL4;GSK3B;ARF1;SLC25A3;RAB7;DDX3X;CELF1;UBE2D3;RPL6;PTMS;PPP1CB;RPS15;HERC1;YWHAQ;FAM174A;AKT3;RPL36;RPL39;TMSB10;ANKS1B;ACTR3;EIF5A;ACTR2;RBFOX1;MBNL2;RPL21;TSC22D1;ATRX;AKR1A1;PPP2R5C;SDHA;SUMF1;EEF1G;TOM1L2;SMDT1;SNHG11;PPDPF;RAPGEF2;LCOR;WDFY3;MAPRE2;ANKRD17;ROCK2;WBP2;ANKRD11;PRICKLE2;ATXN7L3B;UQCR11;PPM1E;ORC5;OXCT1;NSD1;RSBN1L;PCBP2;SPOP;EIF4H;COX14;SF3B1;RPL19;NDUFA7;CSNK1A1;CNBP;LSAMP;P…
Mouse 28 Sncg up	53/304	0.00685869551522829	0.0886279376035477	0	0	1.49541677361134	7.45052229544716	GPSM1;ISCA2;DAZAP1;TXNDC11;MRPS10;TMEM131L;TTC28;SGCE;TRO;FAM174B;VPS72;PEG10;RPLP2;METTL15;ANKRD13A;TMPO;NCK1;PRMT2;ABCC5;NSMCE2;CTNNBIP1;CLPX;PJA1;RUFY1;TMBIM4;TMEM106C;KXD1;SCG3;NHLRC2;TCTA;WDFY2;AURKAIP1;DLX1;PRKAA1;STOML2;SAR1B;UBA6;RPL12;FITM2;AGPAT4;WDR70;ASCC3;HMGCLL1;RIMKLB;MCTS1;DUT;HPS4;PUM3;LRCH1;NDUFAF7;CCDC92B;ATM;INHA
Mouse 120 DG down	73/442	0.00690287135716088	0.0886279376035477	0	0	1.40299459676434	6.98104550923972	ARL6IP1;TUSC3;RNF14;PSIP1;TOMM20;GRIP1;HERC1;CHL1;AKT3;KIF21A;DNM1L;KIFAP3;RPL39;SH3GL2;IDH3A;RBFOX3;TSC22D1;ATP6AP1;KCNH7;MAPK8IP2;MRPL43;SUMF1;EEF1G;EID1;PPM1A;DPM2;DYNC1LI2;TMX4;SNHG11;MAP7D2;FKBP8;ARHGEF4;TMBIM6;AMPH;WDFY3;ARL8A;ANK;ASTN1;SNAP47;WBP2;ADAM22;CACNA1B;AKAP6;MTIF2;SEZ6L2;GNAI1;NAPG;CBARP;PGRMC1;SPOP;G3BP2;REPS2;KIF3C;PEA15A;PURG;CLASP2;SRPK2;COA3;NDUFA7;GOT2;CADPS;NMNAT2;PBX1;NAP…
Mouse 114 Pvalb down	12/45	0.0074935896980822	0.0945244033845807	0	0	2.56467825959351	12.5507848001994	LGI1;AHI1;PGRMC1;GRID2;ATP8A1;CAMKV;RBFOX3;SPAG5;CHL1;CELF5;A230006K03RIK;CALN1
Mouse 104 Sst down	11/40	0.00803859588128407	0.0977028046779005	0	0	2.67475761917347	12.9016956567801	LGI1;GRIN2A;RBFOX3;SPAG5;AKT3;KLF9;PCDH15;D430041D05RIK;NMNAT2;APBA2;CALN1
Mouse 372 SMC down	76/466	0.00807179223442026	0.0977028046779005	0	0	1.38202366537081	6.66049684660434	SNAP25;GSK3B;ARF1;SLC25A3;RAB7;RPL3;CELF1;UBE2D3;ZFAND5;PTEN;GDE1;RPL6;YWHAQ;TRIM2;FAM174A;AKT3;LARGE1;TMSB10;ANKS1B;DLGAP4;EIF5A;ACTR2;RBFOX1;KLF13;STRBP;ATRX;AKR1A1;MLF2;EEF1G;SMDT1;NCOR1;SNHG11;MORF4L2;PPDPF;CANX;RAPGEF2;LCOR;ANKRD17;RAB1A;ROCK2;ANKRD11;NRXN3;ATXN7L3B;AKAP6;DTX3;MLLT3;PPM1E;TM9SF3;ORC5;PGRMC1;OXCT1;NSD1;PCBP2;EIF4H;COX14;CLASP2;SRPK2;COA3;NDUFA7;SPAG5;CSNK1A1;FUS;CNBP;NTRK3;CR…
Mouse 28 Sncg down	7/20	0.00815322431248126	0.0977028046779005	0	0	3.79438644319836	18.2485013600309	MBNL2;ATRNL1;GDA;CACNA1A;AMPH;PBX1;CAP2
Mouse 55 Vip down	22/104	0.00838556636963741	0.0986464404453206	0	0	1.89457247895007	9.05841204791193	SMIM13;MBNL2;TSPYL1;ATP8A1;TSC22D1;SPAG5;FBXW7;DESI2;ROCK2;ATRNL1;TMEM132B;PCDH15;SLC4A10;PRICKLE2;PDE4DIP;GRIN2A;IL1RAPL1;CDIP1;SCN1B;SH3GL2;DGKI;SCN2B
Mouse 44 Vip down	29/148	0.00850636899528494	0.0986464404453206	0	0	1.72212224995646	8.20925361473051	GRAMD1B;GDA;NTM;PRICKLE2;PPP3CB;FAM168A;PLXNA2;TNR;DNM1L;SCN1B;SH3GL2;CAP2;SMIM13;ZYG11B;MBNL2;TSC22D1;SPAG5;KLHL2;PDE4DIP;PBX1;UHMK1;CNKSR2;TMX4;MMP16;MAP7D2;RAPGEF2;MAPRE2;DGKI;SCN2B
Mouse 124 DG down	42/235	0.00981134412488415	0.111973911520503	0	0	1.53940617697856	7.1185466725472	TMEM151A;RAB1A;SNAP47;NLGN2;RNF14;NTM;PCDH15;GNAI1;A230006K03RIK;CBARP;HPF1;SCRN1;YWHAQ;DZANK1;TGOLN1;KIF5A;HABP4;AP4S1;TSPAN3;KIFAP3;EPS15;TMSB10;SCN1B;DLGAP4;PURG;ZYG11B;SMIM13;TSPYL1;CDKL5;ATP6AP1;IQSEC1;PCDH7;MRPL27;FAM219A;PPP2R5C;MRPL43;NAP1L5;PPM1A;REEP5;MAP7D2;FLYWCH1;SCN2B
Mouse 318 CT SUB down	21/100	0.0107046884043687	0.119093058917726	0	0	1.87669378777858	8.51469758617815	RPL12;NTRK3;CACNA1B;NAV1;MRPL58;MTIF2;SORBS2;SUMF1;TOM1L2;HERC3;MAN1A2;TRIM2;REPS2;TNR;RPL39;ASTN1;KCTD16;SCN2B;CAP2;CLASP2;CDK5R1
Mouse 108 Pvalb down	12/47	0.0107664100551491	0.119093058917726	0	0	2.41784849533034	10.9560553301395	CDKL5;RBFOX3;SPAG5;FBXW7;TMEM132B;AKT3;CELF5;ADCY2;NMNAT2;SOX6;SHANK2;CALN1
Mouse 137 L2 IT ENTl down	8/26	0.0112348868016936	0.122225570720036	0	0	3.13224102426359	14.0597887911508	HERC3;RBFOX1;CHL1;NTRK3;ELMOD1;REPS2;ADCY2;NAP1L5
Mouse 300 CA3 up	136/907	0.011389587257639	0.122225570720036	0	0	1.25431778786446	5.61314201566074	PRDM8;SRP19;ZFP445;MFSD13A;TMEM147;ZC3H12B;ZMIZ2;DPF3;BANF1;SBF1;PPFIA3;AGFG2;TMEM14C;MORC3;USP7;USP5;IPMK;MED8;REV1;ACSL6;DDX10;MED9;MRPS18A;ATAD3A;MAPK8IP1;TPST1;MORF4L1;DPM2;NIF3L1;GAREM1;JTB;CFAP97;KPNB1;PRR14;SRSF9;ZCCHC8;BRSK1;VCP;ANAPC16;DCUN1D5;ARHGEF25;FUT11;TMEM59L;COPS7B;NRF1;UBE2J2;PRPF8;BAG6;EMG1;ZNHIT1;GRPEL1;DPP8;BLOC1S2;AP4S1;CAMTA2;MCTS1;ARL14EP;SMAD4;WDR59;RASL10B;UPF3A;UBE2A;HN…
Mouse 355 V3d up	55/327	0.0121955527786292	0.128950035997564	0	0	1.4314681724846	6.3080277777379	TXN1;ALKBH6;RABEPK;USE1;RPL6;RPS15;MRPL42;PAXX;CDC26;RPL36;RPLP2;RPL39;CEP290;HMGN1;RPL21;2410004B18RIK;MRPS21;RPL13A;TBC1D2B;TMEM80;SUMF1;ACLY;MRPL51;PPA2;PITPNM1;TMBIM4;PPDPF;TRAF5;TMEM106C;TCTA;AURKAIP1;TSEN34;DTYMK;ANAPC15;NDUFB7;RPL12;PRCD;MRPL17;UQCR11;PTS;PDE6D;RPL19;MDH2;MRPL27;NDUFA1;TDRD7;MRPL24;TMCO1;RPGRIP1;RPS27RT;CYSTM1;LAMTOR2;ANP32B;SLC25A33;TPT1
Mouse 294 CA3 up	198/1373	0.0133688148456313	0.139306925710274	0	0	1.20096914336638	5.18197833091833	TRIR;EHMT2;SLC35B1;GPATCH2;GPATCH1;CBLB;GABPB1;GCSH;PSMD9;GPR173;ZC3H12B;RAVER2;OGFOD2;ADNP2;VPS36;AGFG2;GRCC10;MCCC1;ARMC9;ACSL6;AP1B1;RECQL;WDR73;CLPX;GPR162;GAREM1;IFT81;TARS2;CFAP97;BLZF1;TELO2;TBC1D9B;ANAPC16;DCUN1D5;MRPL19;ZFP507;UBE2J2;ZNHIT1;PDCD11;FLRT3;DECR2;ZSCAN18;MCTS1;ABCA2;RMDN3;MRPL24;SMARCA4;HNRNPL;TBL3;NAPEPLD;ANP32B;FARSA;MON1A;INTS13;DAZAP1;GFM2;GRIK4;N4BP2L1;PRSS23;IMMP2L;ZFP…
Mouse 307 L5 NP CTX down	9/32	0.0136549334378985	0.140255673454986	0	0	2.75805688449608	11.8421430737807	ATP8A1;TMEM132B;CACNA1B;PTPRJ;SORBS2;CALN1;PEA15A;ASTN1;KCTD16
Mouse 364 Oligo down	100/650	0.0141794179869269	0.141358809213527	0	0	1.29022441993153	5.4911484294475	RPL4;RPL3;ATP8A1;TUSC3;CTNND2;TOMM20;NUDT3;RPS15;HERC1;RPL36;KIFAP3;SH3GL2;RBFOX1;TSPYL1;SMARCC2;RPL21;FBXW7;SDHA;TANC2;EID1;TMX4;SNHG11;HNRNPUL2;SUB1;MAP7D2;AMPH;FLYWCH1;ZFP106;CSTF3;GMCL1;ORC5;EPB41L3;G3BP2;COX14;KIF3C;ATP6V1D;COA3;FUS;IQSEC1;HSPA4;TMEM132B;GOT2;MRPL27;PBX1;AHI1;ACER3;RNF187;SNAP25;SLC25A3;BMPR2;CELF1;RNF14;FAF1;PTEN;PSIP1;AP2A2;USE1;PTMS;PPP3CB;HPF1;TRIM2;DNM1L;DLGAP4;JAK1;EIF…
Mouse 12 Lamp5 down	7/22	0.0143521461371174	0.141358809213527	0	0	3.28809236139079	13.9541898104327	FBXW7;GDA;TNR;ADCY2;DGKI;CAP2;OPCML
Mouse 265 SUB down	7/22	0.0143521461371174	0.141358809213527	0	0	3.28809236139079	13.9541898104327	SCRN1;PCDH7;TNR;SORBS2;EPS15;TPT1;KCTD16
Human Inh L1 VIP KLHDC8B down	12/49	0.0150441190872228	0.146171913833962	0	0	2.28689221909561	9.59755636464171	KLF12;MMP16;ATRNL1;PCDH7;TNR;DDX10;TASP1;NAV1;ADCY2;NXPH1;SH3GL2;EIF4B
Mouse 122 DG down	61/373	0.0153709077093076	0.147355768573229	0	0	1.38428550316158	5.77977772895671	TMEM151A;RNF14;HERC1;HABP4;KIF21A;ATXN7L1;KIFAP3;DNM1L;ENPP5;SH3GL2;SCN1A;SMIM13;ATP6AP1;NAV1;SUMF1;EEF1G;DPM2;DYNC1LI2;TMX4;RALGAPB;SNHG11;CLPP;MAP7D2;AMPH;ANAPC5;WDFY3;MAPRE2;ASTN1;NLGN2;ADAM22;ABHD8;MTIF2;GNAI1;NAPG;CBARP;MAPK9;PGRMC1;ABLIM1;RSBN1L;TGOLN1;G3BP2;REPS2;AP4S1;TSPAN3;APBB1;EPS15;PURG;CLASP2;SRPK2;COA3;IQSEC1;MRPL27;AIG1;PBX1;NAP1L5;REEP5;WNK2;COPG1;SCN2B;CDK5R1;R3HDM2
Mouse 110 Pvalb up	97/631	0.0158285936892862	0.148385881882936	0	0	1.28861488955771	5.34251646812312	NDUFA11;WBP1L;TXNDC12;TMEM260;SLC4A3;GCSH;FNTA;IGLON5;DENND5A;ATXN7L1;ANKRD13A;ACSL6;AP1B1;AFAP1;MRPS18A;ADGRA3;MFSD11;MFSD12;DEXI;GRIP2;KLHL42;PYURF;RALGAPB;FEZ1;AMY1;FAR2;TMEM126B;SLBP;BRSK1;ZFP346;TBC1D9B;ARL2;GPR83;PRPSAP1;TSPAN9;PNPO;SLC38A9;RDH13;COX10;SMAD1;MYPOP;RASL10B;EIF2AK4;POU6F1;SMARCA4;SSH1;GLUD1;LRCH1;ADCK1;NDUFAF4;TUBGCP5;CNIH4;CDK16;CNTNAP1;TRAM1;ETFA;PRSS23;MRPL42;GYS1;IMMP2L;H…
Mouse 46 Vip down	18/85	0.0158911166967818	0.148385881882936	0	0	1.89570352122881	7.85199455229121	SMIM13;RBFOX3;TSC22D1;GOT1;TMEM132B;GOT2;PRICKLE2;SLC4A10;A230006K03RIK;FAM168A;CAMKV;MAP7D2;EPB41L3;REPS2;SCN1B;SH3GL2;CAP2;SCN2B
Mouse 310 L5 NP CTX up	18/86	0.0178270840051301	0.163378008184356	0	0	1.86771844660194	7.52137017834884	CERS5;CEP112;PRMT2;USP53;CCDC12;COL12A1;NSMCE2;PTPN11;ZFX;INO80DOS;LRCH1;TGS1;SIMC1;AMY1;SCG3;MICU2;SMYD3;XKR6
Mouse 71 Sst down	4/9	0.0179837057519167	0.163378008184356	0	0	5.6331456154465	22.6356080030436	CDKL5;ATRNL1;ELMOD1;ADCY2
Mouse 37 Sncg down	6/18	0.0181783597423484	0.163378008184356	0	0	3.52214170692432	14.1150653702396	GRIN2A;GDA;PKIA;CACNA1A;CALN1;CAP2
Mouse 129 L2/3 IT APr down	34/191	0.0196985577785743	0.174855099293764	0	0	1.5301199195004	6.00910202738896	RAB1A;SNAP47;ANAPC16;RNF14;WBP2;LDLRAD4;AP2A2;CBARP;MAPK9;KIF5A;PCBP2;PGK1;CEP170B;TSPAN3;KIFAP3;DNM1L;ERC2;PURG;SMIM13;GOT1;ATP6AP1;SPAG5;GOT2;UBE2QL1;COMMD6;MLF2;EID1;HNRNPK;REEP5;MAP7D2;CDIP1;AMPH;TPT1;GRINA
Human Exc L5-6 FEZF2 FILIP1L up	32/178	0.0202975408847616	0.177974779221263	0	0	1.54833532106513	6.03425840617915	TMEM87A;CNTNAP1;USP37;DDX3X;STX17;FASTKD2;NAB1;WDR20;AGAP3;PTPDC1;PGBD1;EDRF1;ACTR1B;PPIP5K1;CNTRL;CEPT1;ANKDD1A;SCARA3;CENPW;SMURF2;GK;DCAKD;UHMK1;ATXN2L;GPR162;SLC7A6;ACOX1;ZYX;NHLRC2;DCP1A;SLC18B1;STAM2
Human Exc L6 THEMIS SLN up	33/185	0.020749824799666	0.179748482300721	0	0	1.53378638904955	5.94375581888264	USP37;CAB39L;ZBTB46;ZBTB44;BZW2;AP2A2;RAPGEFL1;IPO5;MLLT6;JPH4;GPR173;RBM4;RSBN1L;RAVER2;NPHP4;DLGAP3;MEF2D;TMPO;SRSF12;ACTR3;SMAD1;MBOAT7;AEN;AXIN2;POU2F2;TMEM175;FIG4;NSA2;PDE12;FEZ2;PELI1;CLUAP1;GLYR1
Human Inh L5-6 SST FBN2 down	16/76	0.0233254677278147	0.199252659086701	0	0	1.880894637564	7.06879605741747	CADM1;CSNK1A1;ABHD2;NTRK3;ADAM22;ADCY2;PARP8;ARHGAP12;TPST1;CDK8;PTPRE;FAM168A;FAR2;DLGAP4;JAK1;CAP2
Mouse 158 L2/3 IT ENTl up	6/19	0.0238327241744872	0.199252659086701	0	0	3.25102192493497	12.1480795740025	HRK;ZFP697;DESI2;TRPS1;DENND4C;PHACTR2
Mouse 35 Sncg down	6/19	0.0238327241744872	0.199252659086701	0	0	3.25102192493497	12.1480795740025	GRIN2A;GDA;CACNA1A;TNR;DGKI;CAP2
Human Exc L5 THEMIS LINC01116 up	318/2315	0.0260098018086263	0.20880142305631	0	0	1.13732615497832	4.15042366005076	SLC4A1AP;RNH1;GABPB2;TRAF3IP1;GLDC;SLC35B1;GDE1;TXNDC11;GABPB1;PTPDC1;PSMD9;ZFYVE26;EIF2D;SLC12A6;FBXO7;DDX18;ARSA;SMARCC2;NHLRC3;METTL3;RECQL;WDR75;MOGS;MED4;GTPBP4;CLPX;UHMK1;BCAN;GPR162;MTHFD1;IFT81;KDELR2;MPPE1;FLYWCH1;NHLRC2;BLZF1;SLBP;TBC1D9B;TMEM161A;STXBP4;PEX11B;XPC;NMD3;BRCC3;HACD2;MRPL13;ZMPSTE24;PGBD1;NEU3;BLOC1S6;PDCD11;MIER3;DHX35;LTA4H;DPH7;TRMT1L;ARL14EP;PRRT2;EDEM1;PMM2;EAF1;INTS…
Human Exc L5-6 FEZF2 LPO up	118/799	0.0263145661162481	0.20880142305631	0	0	1.22935842291244	4.47195433575897	SCARB1;CRCP;TRAF3IP1;EHMT2;PDCD5;TXNDC11;HNMT;AMMECR1L;PPIP5K1;ENPP5;ZFP37;SMARCC2;NHLRC3;TBC1D2B;SDHA;PUS7;ATXN2L;GPR162;BIN1;KDELR2;NHLRC2;ZCCHC8;TMEM87A;DCUN1D5;ABCB8;SLAIN2;SEZ6L2;ADAMTS10;PGBD1;KLC4;DEAF1;UTP20;PSMF1;DPH7;RIMKLB;COX10;TRMT1L;ANKZF1;SNX6;PMM2;STARD10;EIF2AK3;MRPL27;CCZ1;RMDN3;TDRD7;EIF2AK4;GLUD1;ACO1;DCP1A;FBXL4;EIF4G1;RNF10;ACADVL;USP37;DDX3X;RNPEPL1;GFM2;GRIK5;DIS3L;DYSF;WD…
Human Inh L3-6 VIP UG0898H09 down	8/30	0.0268351829301669	0.20880142305631	0	0	2.56215661856274	9.26998886407423	NTM;TMEM132B;PRICKLE2;CLVS2;TNR;ZSWIM6;PKP4;APBA2
Mouse 302 CA2-IG-FC down	11/47	0.026884243383016	0.20880142305631	0	0	2.15380305678813	7.78861473111283	CADM1;CHL1;DZANK1;NTM;PCDH7;ABHD8;ADAM22;FLYWCH1;CAMK2G;NAP1L5;A230006K03RIK
Mouse 306 L5 NP CTX down	11/47	0.026884243383016	0.20880142305631	0	0	2.15380305678813	7.78861473111283	GRID2;TSC22D1;REEP5;FBXW7;IQSEC1;CACNA1B;UBE2QL1;SORBS2;CALN1;PEA15A;ASTN1
Mouse 144 L3 IT ENTl down	4/10	0.0270629439348422	0.20880142305631	0	0	4.69401984446232	16.9434864768415	GRID2;PCDH7;SORBS2;KCTD16
Mouse 301 CA2-IG-FC down	14/65	0.0271310233592958	0.20880142305631	0	0	1.93564889606893	6.98203545014568	NTM;PCDH7;ADAM22;MRPL58;NAP1L5;GRIP1;CHL1;DZANK1;CDC26;TRIM2;KIF5A;FLYWCH1;SCN1A;RUNX1T1
Human Inh L3-5 VIP HS3ST3A1 down	12/53	0.0272980998154285	0.20880142305631	0	0	2.0633083328412	7.42984575912102	GRIN2A;CDKL5;RBFOX3;MMP16;CHL1;PCDH7;EPB41L3;PRICKLE2;PRKCA;AMPH;ZSWIM6;KCTD16
Mouse 111 Pvalb up	75/486	0.0283843249027105	0.214824522158409	0	0	1.29203125236131	4.60210966665143	CNTNAP1;TRAM1;NDUFA11;WBP1L;ETFA;TXNDC12;SLC4A3;GCSH;MRPL42;GYS1;IMMP2L;HPF1;PPP3CC;FAM174B;IGLON5;TCP11L1;IDH3B;DENND5A;ATXN7L1;ZFP641;ANKRD13A;CEP68;SPATS2;ACSL6;AP1B1;AFAP1;MRPS18A;SLC39A13;DEXI;GRIP2;DUSP22;PYURF;RALGAPB;PCCA;FEZ1;DNLZ;FAR2;MICU2;ATG4D;SLBP;BRSK1;ZFP346;DMAC2;CLEC2L;FITM2;MTIF2;AGPAT3;PSMB10;AP4S1;SLC38A9;RPRD1B;RDH13;COX10;ACBD6;MYPOP;MDH2;NDUFA3;NFYC;NDUFA1;VEGFB;PTPN11;EIF…
Mouse 3 Lamp5 Lhx6 down	10/42	0.0304191057282212	0.220169290126311	0	0	2.2023689516129	7.69217965848969	GRID2;CADM1;GDA;PCDH7;AKT3;D430041D05RIK;SEZ6L;APBA2;A230006K03RIK;RUNX1T1
Mouse 295 CA3 down	5/15	0.0305391022165684	0.220169290126311	0	0	3.52112676056338	12.2843217485658	KCNH7;NTM;NMNAT2;TMSB10;DGKI
Mouse 299 CA3 down	5/15	0.0305391022165684	0.220169290126311	0	0	3.52112676056338	12.2843217485658	KCNH7;NTM;PCDH15;NAP1L5;A230006K03RIK
Mouse 38 Sncg up	27/150	0.0305576933067013	0.220169290126311	0	0	1.54959745699771	5.40521101155388	TSEN34;YJEFN3;WDR41;AKAP17B;TTC28;NGRN;AMMECR1L;TMEM169;CNR1;RPRD1B;ANKRD13A;CACNG4;ST6GAL1;CERS5;TRIM62;METAP1D;PTPN11;SNCAIP;MID2;MTSS1;PJA1;IGSF11;RALGAPB;ACOX1;FAM20C;TCTA;LGR4
Mouse 49 Vip down	14/66	0.0306215980704188	0.220169290126311	0	0	1.89831614266186	6.61762441906653	ARL6IP1;TSC22D1;SPAG5;PRICKLE2;SLC4A10;D430041D05RIK;JPH4;EID1;FAM168A;MMP16;PLXNA2;TNR;DGKI;CAP2
Human Inh L5-6 PVALB FAM150B down	8/31	0.0323421803273357	0.229453108374032	0	0	2.45061836527345	8.40901021818789	GRIN2A;NLGN2;RBFOX3;ANKRD55;PCDH7;REPS2;CELF5;SHANK2
Mouse 185 L2 IT RSP-ACA down	37/219	0.0325510668347027	0.229453108374032	0	0	1.43608857510203	4.91852457959357	TRIR;SLC25A3;DDX3X;ZFP846;RNF14;CCNC;UQCR11;CBARP;PGRMC1;DZANK1;CDC26;PCBP2;TGOLN1;KIF5A;RPL36;G3BP2;COX14;RPL39;UBQLN2;COA3;NDUFA7;ATP6AP1;TBC1D2B;MAPK8IP2;SDHA;HSPE1;SUMF1;AHI1;TMX4;SMDT1;HNRNPK;MORF4L2;CANX;RSRP1;RPL22L1;ATXN10;GRINA
Human Inh L3-6 VIP ZIM2-AS1 down	9/37	0.0343269867075522	0.239622363521651	0	0	2.26489894627742	7.63683937822768	GRIN2A;NTM;NTRK3;TMEM132B;IL1RAPL1;CLVS2;COBL;ZSWIM6;RUNX1T1
Mouse 346 L6b CTX up	12/55	0.0356014939597516	0.246129559202514	0	0	1.96711526549918	6.56105267317061	TMEM158;DLG3;ACOX1;MPI;B3GLCT;RGS20;N4BP2L1;IQGAP1;AMOTL1;ACAT2;OSBPL10;GFRA4
Human Inh L5-6 SST PIK3CD down	16/80	0.0361554967884876	0.246904174720925	0	0	1.76293451899757	5.85281265175631	LGI1;SMIM13;KCNH7;NTRK3;TRNT1;ANO4;PRPF8;EIF1;RPS15;AP3M2;SRSF5;SHANK2;EIF4B;DLGAP4;RPL19;SCN2B
Mouse 170 L2/3 IT CTX up	35/207	0.0364003373023895	0.246904174720925	0	0	1.43710036470421	4.7613682168198	HRK;TRAM1;GREB1L;GLT8D1;COPS7B;CHD4;CCDC106;GMCL1;TMEM164;PREX1;GM1976;HLCS;FAM241B;PCED1B;IGFBP6;AGFG2;KDM6A;ZFP810;ARL14EP;CFAP74;ZFP697;MCCC1;ARMC9;MFSD11;GFRA4;TOM1L1;GALC;GSTZ1;SLC7A6;TMEM158;ANGPTL6;SPATS2L;MICU2;ACKR1;ITPA
Mouse 302 CA2-IG-FC up	27/153	0.0381460850308084	0.254428830343452	0	0	1.51244127370802	4.9401355526743	PRDM8;RNF10;ARHGEF25;ARHGEF28;TMEM59L;HACD2;SRM;APH1B;SERTAD2;TMSB4X;CLVS2;SAP18;CAMTA2;NPHP4;CAR7;GK;RASL10B;MBD2;KRT10;NUP93;TPST2;SLC4A7;INF2;PELI1;CCDC43;INTS6;MCU
Mouse 232 L6 IT ENTl down	4/11	0.0384202747539271	0.254428830343452	0	0	4.02321572233077	13.1123438664273	NRXN3;RSRP1;CACNA1A;SCN1A
Mouse 25 Sncg down	8/32	0.0385712691341255	0.254428830343452	0	0	2.34837496642493	7.64454197947781	IL1RAPL1;CACNA1A;TNR;AMPH;APBA2;SCN1B;PBX1;CAP2
Mouse 351 L6b CTX down	5/16	0.0399860549959893	0.261363395837421	0	0	3.20084141210902	10.3042271288924	NTM;NTRK3;IL1RAPL1;NAV1;KCTD16
Mouse 341 L6b CTX up	32/188	0.0404678133029558	0.26212934923266	0	0	1.4482485239198	4.64489269466648	SLC35B1;MPI;B3GLCT;N4BP2L1;ANTXR1;OSBPL10;RAB26;ZMIZ2;MCF2L;4933434E20RIK;RGS20;ATXN7L1;HMGCLL1;TNPO2;FADS1;PPFIA3;TRP53INP2;ACBD6;CEP112;CADM4;CCDC12;NSMCE2;STARD10;LYSMD2;MRPS18A;PTPN11;GFRA4;TMEM158;FANCD2;SCG3;INTS6;KPNB1
Mouse 63 Sst Chodl up	62/402	0.0432579633292518	0.277700675301179	0	0	1.28953871499176	4.04989168206429	TRIR;TXN1;WBP1L;CELF6;MTO1;SGCE;PPP3CC;FNTA;SPTLC2;STK16;TCP11L1;TOM1;RPLP2;DENND5A;APC2;PRMT2;ARHGEF15;CTNNBIP1;NSMCE2;RPL13A;ARFGAP3;MFSD11;ITFG2;MORF4L1;SLC9A7;DNLZ;KXD1;TMEM126B;TCTA;VCP;STOML2;ANAPC15;INPP1;MRPS34;TMEM59L;AKAP17B;U2AF1;AGPAT3;AGPAT4;PRPSAP1;ZNHIT1;4933434E20RIK;RDH14;SLC38A9;CSK;ASCC3;HMGCLL1;IGBP1;IL34;SLC35E3;VEGFB;TTC1;SNX21;NTAN1;GLUD1;PINK1;LRCH1;SCCPDH;SERPINB6A;UBA1;C…
Mouse 208 L5 IT CTX down	3/7	0.0458002274599709	0.291419146404593	0	0	5.27925211097708	16.2783955589773	GRIP1;NTRK3;NAV1
Mouse 103 Sst down	10/45	0.0468653589812788	0.293010374848169	0	0	2.01324884792627	6.16150076943327	LGI1;CNKSR2;GRIN2A;CDKL5;KCNH7;AKT3;PDE4DIP;LHX6;SHANK2;KCTD16
Mouse 39 Lamp5 down	10/45	0.0468653589812788	0.293010374848169	0	0	2.01324884792627	6.16150076943327	INPP4A;AHI1;GRID2;CADM1;SPAG5;GDA;PCDH7;D430041D05RIK;SEZ6L;RUNX1T1
Mouse 349 L6b CTX up	23/129	0.0474966773822042	0.294220173948566	0	0	1.53074163868728	4.66431598988345	SMAD1;BRD2;CEP112;CADM4;B3GLCT;LYSMD2;VEGFB;N4BP2L1;IQGAP1;ANTXR1;ACAT2;OSBPL10;GFRA4;RUFY1;TMEM158;DLG3;ZMIZ2;NDUFAF4;KIF13A;NBR1;RGS20;SCG3;HMGCLL1
Human Inh L1-6 VIP SLC7A6OS up	14/70	0.0478772744811993	0.294220173948566	0	0	1.7623182552504	5.35588665273879	STAT5B;NLGN2;ATP6AP1;DENND2A;WDR41;SYT17;EPS8;ARHGAP33;PTBP1;CNR1;KIF5B;SIMC1;DPF3;PDLIM5
Mouse 60 Sst Chodl down	16/83	0.0486830776685409	0.296636719014245	0	0	1.68370757369177	5.08887782683287	LGI1;GRAMD1B;CDKL5;RBFOX3;ROCK2;ATRNL1;ELMOD1;MATK;SLC4A10;PTPRJ;SORBS2;CAMKV;RSBN1L;REPS2;SCN1B;CALN1
Mouse 15 Lamp5 down	5/17	0.0510157000898843	0.303108952106357	0	0	2.93393695506372	8.7302869062917	CADM1;YWHAQ;GDA;PKP4;SEZ6L
Mouse 26 Sncg down	5/17	0.0510157000898843	0.303108952106357	0	0	2.93393695506372	8.7302869062917	NFIX;APBA2;PBX1;SCN1B;CAP2
Human Oligo L3-6 OPALIN ENPP6 up	29/171	0.0511535721569808	0.303108952106357	0	0	1.44127830779885	4.28480936166496	MTMR10;ATP8A1;AATK;WDR20;IQGAP1;SLAIN1;GLDN;TRIM2;KIF13A;DENND5A;FBXO7;PLEKHH1;SH3D19;ABCA2;CDK18;MARCKSL1;SECISBP2L;STAT2;IFT80;TJAP1;ZFYVE16;ELF2;INF2;FEZ1;PPDPF;ACER3;PKP4;WDFY2;PTMA
Mouse 32 Sncg down	7/28	0.0514315607190202	0.303108952106357	0	0	2.34783192374815	6.96719891860955	CNKSR2;GRIN2A;GDA;CACNA1A;SCN1B;SH3GL2;DGKI
Mouse 256 L5 PT RSP-ACA up	8/34	0.0533138426604898	0.310002209501731	0	0	2.16748279923139	6.35410429119015	LYRM4;RNF217;TULP3;PIP4K2B;SCG3;HMGCLL1;DEXI;STAM2
Mouse 7 Lamp5 down	10/46	0.0534635243090606	0.310002209501731	0	0	1.95721326164875	5.73219939090929	YWHAQ;NTM;NTRK3;PCDH7;AKT3;PLXNA2;TNR;D430041D05RIK;PTPRJ;SORBS2
Human Exc L5 FEZF2 NREP-AS1 up	46/292	0.0546293335835429	0.314227926772539	0	0	1.3208787407023	3.84003793106567	USP6NL;SCYL3;STX17;TRRAP;STXBP4;EHMT2;SLC35F5;STX18;PDCD5;GNAI3;WBP1L;CRMP1;CYP46A1;ADH5;PIK3C2B;PGBD1;CAND2;APH1B;PPIP5K1;GPC5;UTP20;FSD1;LONRF1;RIMKLB;EXTL3;BAHCC1;SRSF12;MYLIP;PRMT2;DESI2;MAMDC2;CTNNBIP1;TPM1;EIF2AK3;CABLES1;CDC7;DDX51;EIF2AK4;PUS7;BIN1;GPR180;MFAP3;FBXL4;TPT1;SCN2B;GLYR1
Mouse 263 SUB up	58/379	0.055589242710199	0.317211631020898	0	0	1.27705617724217	3.69039297562797	ZFP445;CNTNAP1;NAB1;BZW2;GM1976;IMMP2L;KCNT1;TCP11L1;DENND5A;EMB;TNPO2;TMED5;TRP53INP2;ZFP654;STX8;GFRA1;ABHD14A;RPGRIP1L;UCHL3;AP3B2;DEXI;RABGGTA;GPR162;FAM234B;GAREM1;RALGAPB;PCCA;FAR2;STAM2;ST6GALNAC4;KPNB1;KMT2D;VCP;TWF2;TANK;TOR1AIP1;AGPAT3;ARHGAP12;APH1B;TSPAN9;CLVS2;SLC17A6;THEM6;LONRF1;EIF4B;ACBD6;NDUFA3;NDUFA1;PTPN11;TVP23B;POU6F1;SMARCA4;NUDT9;PINK1;NDUFAF4;TUBGCP5;RAB9B;FGF11
Human Exc L5 FEZF2 CSN1S1 up	250/1834	0.0593453234678795	0.335978642310278	0	0	1.12213090728716	3.16932628777055	TRAF3IP1;THUMPD3;LIPA;PTPDC1;GCSH;LSM12;ZFYVE26;RUSC1;PSMD2;RAVER2;WDR91;TRIM24;DDX18;CPT1A;SMARCC2;METTL3;ENTPD6;DNTTIP1;RECQL;WDR75;MOGS;ATG14;MAPK8IP2;CLPX;UHMK1;RUFY1;GPR162;ASPHD1;IFT81;ZW10;TFAM;TARS2;FLYWCH1;CFAP61;L3MBTL1;TMEM87A;NUP205;TBC1D9B;SAR1B;MRPL19;XPC;UBE2J2;ZMPSTE24;PGBD1;HMGXB4;PDCD11;MIER3;DHX35;DPH3;NRBF2;TRMT1L;SNX6;PMM2;SLC33A1;EIF2AK3;EIF2AK4;OSGIN2;PARVB;NTAN1;SMARCA4;PO…
Mouse 287 CA1 up	82/558	0.061267086328011	0.343368498326189	0	0	1.21861651637399	3.40300186443245	TRIR;PTPRU;ZFP445;OSBPL11;LIPA;CHD1;IMMP2L;METTL15;TNPO2;2900079G21RIK;TRP53INP2;PPFIA3;RBM5;BRD2;USP7;USP5;PRMT2;2310022A10RIK;SECISBP2L;DCAKD;IPMK;ENTPD6;ARMC9;AP1B1;SUPT6;IFT80;UCHL3;AP3B2;SHISA7;PARP8;PJA1;ATXN2L;GPR162;GAREM1;IFT81;ANAPC5;KPNB1;SRSF9;ZFP821;BRSK1;KMT2D;MAGEH1;ZFP346;TBC1D19;VCP;ARHGEF28;TMEM59L;KCNA4;TULP3;TXLNG;MTIF2;NRF1;TOR1AIP1;TRAK2;AP3M2;RAB40C;3110039M20RIK;HSF2;SAP18…
Human Exc L6 FEZF2 PROKR2 up	93/640	0.0616057528290381	0.343368498326189	0	0	1.20317901947819	3.35325995462369	RNF10;SCARB1;SRP19;ARF1;ACADVL;GMFB;RPL3;DDX3X;NDUFA11;SLC35F5;ZFAND5;ARHGDIG;THUMPD3;CWC25;ARHGAP35;IKZF5;RPS15;ARHGDIA;CNTRL;RPL36;CEP170B;RPLP2;PIP4K2B;RPL39;ENOPH1;TMSB10;APC2;CAP1;SMIM13;USP5;ATP6AP1;GSTO1;FAM219B;MAPK8IP2;GABRG1;EID1;TMBIM4;BIN1;ACOX1;RPL7L1;C1D;FKBP8;ATP6V0D1;PTMA;ARL8A;BIRC2;LY6E;TMEM87A;MAGEH1;NDUFB7;STX17;GNAI3;KCNA4;CRMP1;ABCB8;AGAP3;ZBTB44;TM2D3;SEZ6L2;TMEM70;PSMB2;MG…
Mouse 351 L6b CTX up	57/375	0.0635363208235992	0.351404728247445	0	0	1.26657825962202	3.49087150732316	CAB39L;WBP1L;N4BP2L1;ANTXR1;MTO1;OSBPL10;IPO5;GYS1;PAXX;ZMIZ2;PALM;TOM1;TNPO2;TRP53INP2;PPFIA3;TSPYL3;BRD2;USP5;ARHGEF15;NSMCE2;PARP8;DUSP22;ACLY;GAREM1;ACOX1;RPL7L1;SCG3;ZFP9;DOCK1;KPNB1;VCP;ZFP346;B3GLCT;PRUNE1;IQGAP1;ACAT2;PSMB10;AGPAT4;PCNX4;ORC6;4933434E20RIK;SLC38A9;HMGCLL1;EIF4B;ACBD6;TIGAR;CEP112;CADM4;STAT2;SLC35E3;EIF2AK3;VEGFB;PTPN11;PINK1;FASN;UBA1;LIMS1
Human Exc L5 RORB MED8 down	3/8	0.0666376183325807	0.357185739001628	0	0	4.22316043425814	11.4383710009208	ABLIM1;ABHD2;NTM
Mouse 236 L3 RSP-ACA down	3/8	0.0666376183325807	0.357185739001628	0	0	4.22316043425814	11.4383710009208	AHI1;MMP16;LSAMP
Mouse 156 L2 IT ProS up	15/80	0.0674013788095042	0.357185739001628	0	0	1.62657342657343	4.38701460452685	ARL14EP;DCUN1D5;KCNA4;ARHGAP17;OSBPL11;SLC6A6;GAREM1;RAB40C;DENND5A;DGCR6;ASCC3;2900079G21RIK;TRP53INP2;RHOQ;JAZF1
Mouse 102 Sst up	4/13	0.0680590351087941	0.357185739001628	0	0	3.12881022615536	8.40830135937052	CTNNBIP1;N4BP2L1;PARD3B;CENPS
Mouse 292 CA3 down	4/13	0.0680590351087941	0.357185739001628	0	0	3.12881022615536	8.40830135937052	KCNH7;NTM;NAP1L5;DGKI
Mouse 294 CA3 down	4/13	0.0680590351087941	0.357185739001628	0	0	3.12881022615536	8.40830135937052	KCNH7;NTM;TMSB10;NAP1L5
Mouse 5 Lamp5 Lhx6 up	4/13	0.0680590351087941	0.357185739001628	0	0	3.12881022615536	8.40830135937052	ZFP608;SCG3;4930555F03RIK;MTSS1
Human Exc L6 FEZF2 PDYN down	6/24	0.0690677030435658	0.359852742669013	0	0	2.34728931830381	6.27352516964477	KLF12;LSAMP;ADARB2;KCTD16;OPCML;SCN1A
Mouse 295 CA3 up	96/667	0.0706813489356594	0.365284491006317	0	0	1.18959394984835	3.15191666071546	INTS13;ZFP763;EHMT2;GPATCH1;CBLB;CHD4;GABPB1;PHF6;ATRAID;CELSR3;SGCE;GPR173;STK16;OGFOD2;NCK2;SMARCAD1;VPS36;METTL15;TNPO2;2900079G21RIK;AGFG2;RBM5;FBXW4;CERS5;STARD3NL;REV1;ACSL6;DDX10;SUPT6;THOC3;WDR73;RPGRIP1L;PEX1;TMEM175;PARP8;GPR162;ACLY;DPM2;GAREM1;ASPHD1;TRAF5;TELO2;SDCCAG8;ZFP346;PRKAA1;PNCK;ANAPC16;STX17;ARHGEF25;B3GLCT;GLT8D1;GREB1L;HTRA2;ARHGAP17;MTIF2;ZFP507;D6WSU163E;AGPAT3;AGPAT4;A…
Mouse 98 Sst down	7/30	0.0711263264824539	0.365284491006317	0	0	2.14342748078236	5.6657170087168	JPH4;CAMKV;RBFOX3;AKT3;D430041D05RIK;SOX6;CALN1
Human Exc L3-5 RORB RPRM up	50/327	0.0717862827669139	0.365504219240942	0	0	1.27485648339942	3.35805085136281	ARF1;GSK3A;SLC25A3;DDX3X;CAB39L;NAB1;NGRN;BANF1;ENOPH1;TMSB10;SMIM13;TSPYL1;MAMDC2;MSL3;UBE2QL1;MAPK8IP2;EID1;FEZ1;FKBP8;JTB;PTMA;LY6E;WBP2;MRPL19;KLHL11;ATXN7L3B;PRPF8;FAM168B;RAB40C;EIF4H;SAP18;SNCB;ATP6V1D;EGR1;MDH2;YIPF3;NDUFA1;NAP1L5;RAB11B;HNRNPK;NDUFAF4;FAM131B;TAF6;COPG1;LAMTOR3;RSL24D1;TPT1;SCN2B;GRINA;RNF187
Mouse 363 Oligo up	34/212	0.0721858124231067	0.365504219240942	0	0	1.34796691432127	3.54314688129963	CD81;ARHGEF28;PDGFA;AATK;PTPRJ;TM7SF3;ARHGAP35;FNTA;DEAF1;CDC26;TNR;FBXO8;SH3D19;CDK18;CADM4;YIPF1;SEMA6A;SECISBP2L;TAF11;PTPN11;PARVB;PUS7;ETV6;PNRC2;IGSF11;BCAN;PTPRE;SNX18;ABHD17B;BIN1;PELI1;TMCC3;INTS6;PTMA
Mouse 285 CA1 up	61/409	0.0761005920103215	0.382631647940008	0	0	1.23848563573298	3.18996650423265	TRIR;PRR7;GFM2;EHMT2;PAK1IP1;SNX12;GPATCH1;CHD4;BZW2;PTPDC1;ELK4;SGCE;GM1976;ZC3H12B;OGFOD2;DENND5A;TNPO2;USP7;SMIM15;STARD3NL;ENTPD6;ARMC9;SUPT6;VSTM2L;ZFP938;RPGRIP1L;AP3B2;COMMD4;SHISA7;GAREM1;FEZ1;ZCCHC8;KMT2D;TBC1D19;SMARCD3;STX17;ARL6;ARHGEF25;ARHGEF28;TXLNG;SLAIN2;CCDC106;RNF2;ARHGAP12;AP3M2;APOO;DPP8;BLOC1S2;SAP18;HEATR3;RPRD1B;EIF4B;SMURF2;RNF25;CMTM4;NDUFA3;PTPN11;UBE2A;TOR1B;CDK8;DLG3
Mouse 219 L6 IT CTX up	17/95	0.0776137439379581	0.383745189583535	0	0	1.53630491357948	3.92681188187338	BRD2;NTNG2;PRR7;GOLT1B;DCUN1D5;PABPC4;ABHD2;PDGFA;IPO5;ETV6;AGPAT4;SERTAD2;HSF2;PELI1;MGAT3;DGCR6;SNTA1
Mouse 11 Lamp5 down	5/19	0.0778643029790068	0.383745189583535	0	0	2.5145156654211	6.41902459358537	YWHAQ;FBXW7;GDA;TNR;OPCML
Mouse 301 CA2-IG-FC up	12/62	0.0783428903157976	0.383745189583535	0	0	1.6910411622276	4.30650698244672	PRDM8;SLC4A7;TSGA10;ARHGEF25;RASL10B;ARHGEF28;MBD2;PELI1;CLVS2;CAMTA2;FARSA;MCU
Human Exc L3-5 FEZF2 LINC01107 up	229/1687	0.0784569441846727	0.383745189583535	0	0	1.1150813368449	2.83811091329113	GABPB2;TRAF3IP1;PTPDC1;GCSH;GOLGA5;FLAD1;RAVER2;WDR91;EIF2D;FBXO8;ARSA;NHLRC3;AP1B1;DNTTIP1;MED9;WDR73;UHMK1;FAM133B;RUFY1;GPR162;TWSG1;MTHFD1;BIN1;IFT81;GNE;TBC1D9B;TMEM161A;XPC;SLAIN2;NMD3;UBE2J2;ADAMTS10;PRPSAP1;PGBD1;MIER3;DHX35;DPH3;PSMF1;DPH7;TRMT1L;SNX6;ARL14EP;MTERF3;SLC35E3;PMM2;EIF2AK3;ABCA7;CDC7;EIF2AK4;PARVB;NTAN1;UBAC1;POU6F1;HNRNPL;MRPL30;NDUFAF5;SPRTN;HBP1;DCP1A;RCOR1;CSRNP2;LRSAM1…
Mouse 112 Pvalb down	8/37	0.081420998983374	0.391075424618129	0	0	1.94292700547389	4.87309809597766	LGI1;GRIN2A;PGRMC1;CHL1;CELF5;SEZ6L;TMSB10;A230006K03RIK
Mouse 109 Pvalb up	30/186	0.0819359031137654	0.391075424618129	0	0	1.35662914321451	3.39403921894195	TRAM1;NDUFA11;DMAC2;WBP1L;GPR83;ETFA;MTIF2;AGPAT3;IGLON5;IDH3B;TCP11L1;DENND5A;ZFP641;SMAD1;MYPOP;NFYC;ACSL6;VEGFB;AFAP1;SLC39A13;TM6SF1;DEXI;PYURF;LRCH1;FEZ1;NDUFAF4;FAR2;MICU2;CNIH4;KCNK3
Mouse 347 L6b CTX up	16/89	0.0822418980533067	0.391075424618129	0	0	1.54478909425145	3.8590228034386	ACBD6;CEP112;DESI2;MPI;STARD10;LYSMD2;CBLB;N4BP2L1;IQGAP1;OSBPL10;GFRA4;TMEM158;ZMIZ2;RGS20;SCG3;AMOTL1
Mouse 102 Sst down	7/31	0.0824383759978322	0.391075424618129	0	0	2.05400053698483	5.12617781287322	GRIN2A;CDKL5;ELMOD1;NMNAT2;APBA2;CALN1;CDK5R1
Mouse 366 Oligo up	23/137	0.0826751940778241	0.391075424618129	0	0	1.42266692267759	3.54647485513291	ABCA2;ST6GAL1;SEMA6A;CD81;SECISBP2L;LPAR1;AATK;SLAIN1;ANO4;RCBTB1;MAPK8IP1;ABHD17B;BIN1;ADI1;KIF13A;TRAF5;TMCC3;DENND5A;CEP97;LZTS2;SBF1;PTMA;SH3D19
Mouse 267 SUB-ProS up	21/124	0.0874814424349821	0.411073989787198	0	0	1.43742405832321	3.50203733581487	HSPA9;ZFP710;GK;NAB1;NDUFA3;LYSMD2;DEXI;HACD2;AP3B2;POU6F1;GAREM1;DLG3;PCCA;INAFM2;TSPAN9;RPLP2;PIP4K2B;SCG3;GPC5;WDFY2;RIMKLB
Mouse 35 Sncg up	23/138	0.0880464456567852	0.411073989787198	0	0	1.410214835833	3.42666807279409	TRIR;CERS5;METAP1D;NDUFA11;YJEFN3;DENND2A;C1GALT1;AHSA2;CELF6;U2AF1;PTPN11;MRPL13;LARP1B;PHF8;PJA1;EPS8;NGRN;HPF1;SYF2;FAM20C;SCG3;AP4S1;CACNG4
Human Inh L1 PAX6 MIR101-1 up	9/44	0.0893213129631052	0.413474817929655	0	0	1.81119364311626	4.37496568919676	DENND2A;CACNA1B;WDR41;TRIM24;UBE2QL1;AMOTL1;SLC7A2;LGR4;CNTLN
Human Inh L3-5 PVALB ISG20 up	320/2402	0.0897108088971156	0.413474817929655	0	0	1.09274580893062	2.6347893738405	SLC4A1AP;RNH1;TRAF3IP1;SLC35B1;EHMT2;GDE1;THUMPD3;TXNDC11;SLC4A3;PTPDC1;IKZF4;RCBTB2;RUSC1;IGLON5;EIF2D;TRIM26;FBXO8;SLC12A6;SCN1B;HERC6;SMARCC2;AP1B1;COG2;WDR75;WDR73;ATG14;TMEM80;SCAMP3;UHMK1;NUP93;SLC5A6;BCAN;TWSG1;ASPHD1;BIN1;IFT81;TFAM;MPPE1;LAP3;BLZF1;TMEM87A;TBC1D9B;TMEM161A;MRPL19;MRPL16;COPS7B;XPC;AGAP3;BRCC3;UBE2J2;MRPL13;OSGEP;PRPSAP1;FLRT3;TSPAN9;LTA4H;PSMF1;DPH7;TRMT1L;MTERF3;ABCA6;S…
Human Oligo L3-6 OPALIN ENPP6 down	109/774	0.0904281740144572	0.413946490238029	0	0	1.15962207071648	2.78680306537015	TRRAP;CTNND2;CCNC;TOMM20;RPL6;CMIP;PPP1CB;GRIP1;HERC1;ZC3H12B;KIF21A;ATXN7L1;KIFAP3;CDKL5;FBXW7;TTC7B;REV1;DDX10;MORF4L1;MSH2;PPA2;SUB1;MORF4L2;FAM185A;DGKI;ASTN1;TBC1D19;CSTF3;SLAIN2;RPAP2;GLG1;APOO;WDR70;DPP8;HLCS;HLTF;ORC2;G3BP2;SARAF;TASP1;SMYD3;ACBD6;IQSEC1;DENND4C;HSPA12A;PBX1;PTPRE;EXT2;CDK8;NBEA;REEP5;UBA1;CALM1;SERINC3;XKR6;SNAP25;BMPR2;CELF1;MAST2;PTEN;PSIP1;PTPRJ;MTR;LARP1B;TTC28;IMMP2…
Mouse 70 Sst down	3/9	0.0909645972984821	0.413946490238029	0	0	3.51909931644552	8.43628361363238	CADM1;NTRK3;SOX6
Human Astro L1-6 FGFR3 AQP1 down	100/707	0.0931166398967536	0.420771866268257	0	0	1.16513755143962	2.76592280549624	UBE2D3;LDLRAD4;RPS15;GRIP1;CCDC91;HERC1;ZC3H12B;AKT3;KIF21A;ANKS1B;HMGN1;SKP1;FBXW7;NSMCE2;ACSL6;TANC2;ZFYVE16;PPA2;WDFY3;SRSF5;ASTN1;ANKRD17;ANKRD11;UBR4;NRF1;RNPC3;GLG1;APOO;WDR70;HNRNPDL;DPP8;PCBP2;SARAF;SMYD3;TSPAN3;HMGCLL1;RIMKLB;SRPK2;CEP112;WDR59;TMEM132B;DENND4C;UPF3A;PTK2;AHI1;NBEA;WNK2;GNAQ;RSRP1;ATM;CALM1;SNAP25;GSK3B;BMPR2;FAF1;PTEN;MTR;TTC28;IMMP2L;PPP3CB;CHL1;TRIM2;DNM1L;METTL15;RBM…
Human Inh L1-2 VIP WNT4 down	5/20	0.0936349076535759	0.420771866268257	0	0	2.34674714956405	5.55792335211912	NFIX;PCDH7;TMEM132B;CACNA1A;PBX1
Mouse 75 Sst down	7/32	0.094721172361353	0.421503047411795	0	0	1.9717277486911	4.64700291842016	GRIN2A;ATRNL1;AKT3;ELMOD1;AMPH;PPM1E;ANK
Mouse 107 Pvalb down	10/51	0.0954160839158374	0.421503047411795	0	0	1.71803697875688	4.03654183244939	CDKL5;RBFOX3;GDA;CHL1;CELF5;LHX6;NMNAT2;SHANK2;TPT1;A230006K03RIK
Mouse 97 Sst down	6/26	0.0955563236830635	0.421503047411795	0	0	2.11231884057971	4.95980792337009	CAMKV;GDA;CELF5;D430041D05RIK;TMSB10;SHANK2
Mouse 370 Endo up	13/71	0.0979108342163188	0.428641127999801	0	0	1.5791906226943	3.66956220119513	NXPE4;SLC31A1;ABHD2;MSN;SLC30A1;IQGAP1;SLC6A6;PALMD;ITGA6;TEK;PTMA;TPT1;LY6E
Mouse 238 L5 PT CTX up	37/240	0.0988810620158212	0.428641127999801	0	0	1.2859673185945	2.97551946325155	TRIR;NAPA;ZFP326;ISCA2;ZFP445;BRSK2;CNTNAP1;TLNRD1;NAB1;TMEM59L;RBFA;TSPAN33;MRPL42;ING2;PDE6D;SNRPB2;CAR7;EXTL3;CAR4;ACBD6;GK;SECISBP2L;NDUFA3;SIGMAR1;LYSMD2;NDUFA1;MED9;TVP23B;ARFGAP3;DEXI;RGMA;PINK1;LRCH1;ELF2;PITPNM1;TSPAN17;ESF1
Mouse 367 Oligo up	44/291	0.0989630420694952	0.428641127999801	0	0	1.2572323317256	2.90798946072435	USP6NL;SLC25A1;LEPROT;CD81;LPAR1;AATK;WDR20;ARL2;SLAIN1;PTPDC1;RCBTB1;AGPAT4;NPAT;RAB40C;KIF13A;PDE6D;HEATR3;DENND5A;CEP97;LZTS2;SBF1;ANKRD13A;SH3D19;ZFP280C;ABCA2;ST6GAL1;CADM4;SEMA6A;SECISBP2L;ANO4;MAPK8IP1;TPST1;SLC6A9;ABHD17B;BIN1;ADI1;MTF1;MAP7D1;DDIT4;SNX15;TRAF5;WDFY2;PTMA;BIRC2
Mouse 101 Sst down	14/78	0.100325769288087	0.431941485737334	0	0	1.54132168820679	3.54401135105009	RBFOX3;SPAG5;GDA;FBXW7;NTRK3;SLC4A10;ADCY2;CELSR2;PPM1E;ABLIM1;CAMKV;AKT3;APBA2;DLGAP4
Human Exc L6 THEMIS SNTG2 up	30/190	0.101057877478906	0.432503654210317	0	0	1.32240853658537	3.03104219903622	RPL4;RNF10;CNTNAP1;USP37;TRRAP;ZBTB46;SLAIN2;AGAP3;ZBTB44;BZW2;RAPGEFL1;RPL6;FADS3;GPR173;PPIP5K1;TAF1B;SERTAD2;NELFA;STX2;RIMKLB;TMPO;SMAD1;PCID2;USP49;SMURF2;LGI4;PUS7;FEZ2;CEP162;SLC18B1
Mouse 362 Oligo up	29/183	0.101879571898274	0.433440308845319	0	0	1.32805268684992	3.03322430229347	CD81;AATK;PTPRJ;TM7SF3;ARHGAP35;FNTA;RAB40C;TNR;SH3BP4;FBXO8;TIMP4;SH3D19;CDK18;YIPF1;LHFPL2;PUS7;SCAMP2;PNRC2;BCAN;PTPRE;MEX3B;ABHD17B;GPR180;PELI1;TMCC3;WDFY2;LPIN1;PTMA;ATP6V0E
Mouse 354 NP PPP down	8/39	0.104222169290237	0.439239639996958	0	0	1.8173689272439	4.10948989390231	TMEM132B;IL1RAPL1;REV1;PDE4DIP;AMPH;A230006K03RIK;CAP2;SCN2B
Human Inh L1-3 VIP FNDC1 down	4/15	0.106483462947392	0.439239639996958	0	0	2.55964309222555	5.7330005036999	GRAMD1B;REPS2;SORBS2;AGPAT4
Mouse 142 L3 IT ENTm up	4/15	0.106483462947392	0.439239639996958	0	0	2.55964309222555	5.7330005036999	GAREM1;NDUFA11;TRPS1;DGCR6
Mouse 316 NP SUB down	4/15	0.106483462947392	0.439239639996958	0	0	2.55964309222555	5.7330005036999	CACNA1B;SORBS2;CAP2;KCTD16
Mouse 49 Vip up	4/15	0.106483462947392	0.439239639996958	0	0	2.55964309222555	5.7330005036999	DLX1;SEMA6A;VSTM2L;ANO4
Human Exc L3-5 RORB LNX2 up	7/33	0.107958644192826	0.439239639996958	0	0	1.89578363641996	4.22002773868021	FIG4;EDRF1;GK;SGTB;ZBTB44;LIPA;TMSB10
Mouse 110 Pvalb down	7/33	0.107958644192826	0.439239639996958	0	0	1.89578363641996	4.22002773868021	LGI1;RBFOX3;CHL1;CELF5;TMSB10;A230006K03RIK;CALN1
Mouse 260 L6 Car3 up	28/177	0.108129925284369	0.439239639996958	0	0	1.3251298938496	2.94764777468701	TRIR;NAPA;PTPRU;B3GLCT;CHD4;AGPAT3;GM1976;KCNT1;SERTAD2;ZMIZ2;FAM241B;RGS20;AP4S1;TMEM14A;SH3D19;NTNG2;MAP3K3;MRPS18A;OPRK1;UPF3A;GFRA1;POU2F2;DUSP22;PINK1;GAREM1;SERPINB6A;TSPAN17;ACKR1
Mouse 19 Pax6 down	6/27	0.110562991758532	0.444884596467182	0	0	2.01161720726938	4.42992278226626	MBNL2;GDA;CACNA1A;DGKI;CALN1;OPCML
Mouse 259 L6 Car3 up	5/21	0.110896344338105	0.444884596467182	0	0	2.19994969818913	4.83803994556777	NTNG2;SFMBT2;TSPAN17;OPRK1;RGS20
Mouse 4 Lamp5 Lhx6 down	16/93	0.111375837780379	0.444884596467182	0	0	1.46420434860209	3.21370140471474	SRP19;MBNL2;RBFOX3;GDA;ATRNL1;NTM;PRICKLE2;SLC4A10;D430041D05RIK;CBARP;PKIA;AKT3;PLXNA2;APBA2;CALN1;CLASP2
Human Inh L5-6 LAMP5 CRABP1 down	8/40	0.116819646081822	0.464051522280828	0	0	1.76047542304593	3.77995906740141	CNKSR2;KLF12;MMP16;SORBS2;LDLRAD4;ANO4;SEZ6L;PARP8
Mouse 54 Vip down	28/179	0.119629274672175	0.47260136532579	0	0	1.30742787051931	2.77613703071543	ATP8A1;ROCK2;PRICKLE2;PTPRJ;CBARP;PPP1CB;YWHAQ;TRIM2;KIF5A;EPB41L3;NXPH1;SCN1B;SH3GL2;ACTR2;SMIM13;MBNL2;KLF13;FBXW7;ATRNL1;TMEM132B;GOT2;SLC4A10;PDE4DIP;MAP7D2;IL1RAPL1;CDIP1;DGKI;SCN2B
Mouse 262 L6 Car3 down	7/34	0.122125820279896	0.479827676400246	0	0	1.82546501394669	3.83841158618112	NFIX;RPL3;NTM;RSBN1L;ELMOD1;PRKCA;SCN1A
Human Oligo L2-6 OPALIN FTH1P3 up	14/81	0.126590171995282	0.490309328848001	0	0	1.47205410749162	3.04244202209285	ABCA2;CDK18;MTMR10;MARCKSL1;SECISBP2L;LPAR1;SLAIN1;GLDN;GNAI1;TRIM2;KIF13A;IL1RAPL1;PTMA;PLEKHH1
Mouse 330 L6 CT CTX down	4/16	0.128649276346359	0.490309328848001	0	0	2.34620541700188	4.81128218840751	CHL1;CACNA1B;A230006K03RIK;PEA15A
Mouse 85 Sst down	4/16	0.128649276346359	0.490309328848001	0	0	2.34620541700188	4.81128218840751	CDKL5;CADM1;NTRK3;NMNAT2
Mouse 293 CA3 up	60/417	0.128743293062287	0.490309328848001	0	0	1.18636096413874	2.43196266551077	PRDM8;RNF10;CRTC3;KDM5D;CBLB;CHD4;TCP11L1;PHACTR2;MDP1;METTL15;AGFG2;TMED5;RBM5;CEP68;BRD2;PRMT7;SUPT6;SLC30A1;CLPX;PARP8;ST7L;TRAF5;CCDC43;DENND6A;LDAH;CFAP97;KPNB1;SRSF9;PRKAA1;TBC1D19;PNCK;SAR1B;ARHGEF25;MRPS34;TMEM59L;GLT8D1;AI597479;CCDC106;IFT74;PALMD;TAF1B;FLRT3;PLAGL1;CAMTA2;ZSCAN18;NDUFA3;RMDN3;KRT10;FAH;SMAD5;TADA2B;GSTZ1;SLC4A7;CDKN2AIPNL;ABHD17B;RFWD3;MFAP3;ANP32B;TMEM19;LIMS1
Mouse 257 L5 PPP up	5/22	0.12956713836039	0.490309328848001	0	0	2.07042253521127	4.23102457915199	ANGPT1;STXBP4;IPMK;EMB;CDH7
Mouse 308 L5 NP CTX down	5/22	0.12956713836039	0.490309328848001	0	0	2.07042253521127	4.23102457915199	TMEM132B;SORBS2;NXPH1;KCTD16;PEA15A
Mouse 69 Sst up	5/22	0.12956713836039	0.490309328848001	0	0	2.07042253521127	4.23102457915199	TIMM9;FEZ1;RFXAP;AP4S1;CDH7
Mouse 369 Endo up	22/138	0.133084146000759	0.500981680495004	0	0	1.33665399877047	2.69572859612547	NXPE4;ARHGEF15;TMOD3;GOLIM4;MSN;VEGFC;SLC30A1;IQGAP1;KLF3;TOR1AIP1;SLC6A6;IRAK2;BNIP2;ITGA6;TEK;SERINC3;DRAM2;DOCK1;PTMA;H2-D1;TPT1;LY6E
Mouse 233 L6 IT ENTl up	7/35	0.137189433097807	0.51374584581939	0	0	1.76016915022151	3.49638694815912	NTNG2;GAREM1;TAF13;HSF2;PELI1;DGCR6;ETV6
Human Exc L5-6 FEZF2 OR1L8 up	122/892	0.139608318518048	0.520095238416978	0	0	1.12006405756406	2.20531036632077	NAB1;ZFAND5;GDE1;TXNDC11;WBP1L;PTPDC1;ARHGAP35;IKZF5;FADS3;GPR173;PPIP5K1;ARHGDIA;PALM;PIP4K2B;TRIM27;SLC12A6;MORC3;PCID2;SMARCC2;NHLRC3;USP5;CTNNBIP1;ENTPD6;TBC1D2B;MFSD10;UHMK1;GPR162;PRPF3;FEZ2;MADD;NHLRC2;TCTA;STAM2;ARL8A;RNF121;GLYR1;ZCCHC8;SLBP;TMEM87A;BRSK2;CD151;GLT8D1;ABCB8;RASAL1;NMD3;AGAP3;UBE2J2;TOR1AIP1;PGBD1;BLOC1S2;NPHP4;THEM6;RIMKLB;SNX6;ZSCAN18;SMAD4;WDR59;SMURF2;STARD10;HPS5;HNR…
Human OPC L1-6 PDGFRA COL20A1 down	151/1117	0.143391931129127	0.529255300402657	0	0	1.10563077955312	2.14732693425594	CRTC3;ATP8A1;ARL6IP1;MYT1L;TUSC3;UBE2D3;CCNC;CMIP;PPP1CB;GRIP1;HERC3;CCDC91;HERC1;ZC3H12B;SMARCAD1;KIF21A;ATXN7L1;KIFAP3;VPS36;SKP1;FBXW4;CDKL5;FBXW7;NSMCE2;MCCC1;TTC7B;REV1;LMTK2;DDX10;KLHL42;SRRM1;INPP4A;TPST1;TOM1L2;RALGAPB;EWSR1;PDE12;SUB1;MORF4L2;FAM185A;ANAPC5;PKP4;AMPH;SRSF5;TBC1D19;UBA6;ANKRD11;CSTF3;UBR4;RPAP2;GLG1;APOO;HNRNPDL;WDR70;HLCS;HLTF;SARAF;TASP1;SLC38A9;SRPK2;ACBD6;IQSEC1;SLC4A…
Mouse 8 Lamp5 down	6/29	0.14388054798611	0.529255300402657	0	0	1.83648393194707	3.5605233530443	AHI1;NTM;TMSB4X;PCDH7;CAR10;A230006K03RIK
Mouse 106 Pvalb down	8/42	0.144309230972508	0.529255300402657	0	0	1.65672844480258	3.20708969571661	LGI1;CDKL5;RBFOX3;CHL1;CELF5;NMNAT2;SEZ6L;A230006K03RIK
Human Exc L6 FEZF2 POGK up	39/264	0.145661146013944	0.529255300402657	0	0	1.22238542091663	2.35489161969268	RNF10;GMFB;TBC1D9B;STX17;TRRAP;FASTKD2;SDC3;ZFAND5;MGST1;GNAI3;ABHD8;CRMP1;DDX21;ZBTB44;CYP46A1;ARHGAP35;IKZF5;CAMKV;TCTN3;CNTRL;AP4S1;EXTL3;MEF2D;PPFIA3;HMGN1;APC2;NDC1;SMURF2;MBD2;UBE2QL1;HINFP;HNRNPK;BIN1;CCNYL1;SCG3;AMOTL1;FBXL4;CNIH4;CDK5R1
Mouse 284 CA1 up	45/309	0.147815388559007	0.529255300402657	0	0	1.20231455660904	2.29857433898715	TRIR;ZFP445;VCP;ARHGEF25;ARHGEF28;TMEM59L;ZFP426;UBR4;CBLB;CHD4;CCDC106;MIEF1;BZW2;IPO5;SGCE;IMMP2L;ZC3H12B;TRIM24;CLVS2;SMARCAD1;CAMTA2;FBXO8;DECR2;YIPF1;USP5;ENTPD6;LIX1L;ZFP938;SUPT6;UBE2A;PEX1;TOR1B;SHISA7;SMARCA4;NUP93;INO80DOS;TPST2;SLC4A7;GAREM1;INAFM2;RPS6KB2;POLR3F;INTS6;CLUAP1;KPNB1
Human Exc L6 FEZF2 KLK7 down	3/11	0.148325088839608	0.529255300402657	0	0	2.63902291917973	5.03617640013988	CADM1;ATRNL1;KCTD16
Mouse 293 CA3 down	3/11	0.148325088839608	0.529255300402657	0	0	2.63902291917973	5.03617640013988	KCNH7;NTM;DGKI
Human Inh L1-2 VIP HTR3A down	9/49	0.149153210613541	0.529255300402657	0	0	1.58434099153567	3.01465431991366	USP7;TMX4;NFIX;ATRNL1;PCDH7;TXLNG;MTR;AMPH;ARHGAP17
Human Inh L1-2 SST CLIC6 down	5/23	0.149548511690496	0.529255300402657	0	0	1.95528727923094	3.71530871084756	GRID2;GRIN2A;CHL1;CACNA1B;SEZ6L
Human Astro L1-6 FGFR3 PLCG1 down	120/880	0.149785563694296	0.529255300402657	0	0	1.11592271818787	2.11863572728226	ATP8A1;ARL6IP1;UBE2D3;LDLRAD4;CMIP;PPP1CB;CCDC91;HERC1;KIF21A;ATXN7L1;KIFAP3;ANKS1B;GTF2I;RBFOX1;FBXW7;STX8;NSMCE2;TTC7B;REV1;TANC2;ZFYVE16;PPA2;EWSR1;FAM185A;WDFY3;ASTN1;ANKRD17;TBC1D19;ABHD2;ANKRD11;RPAP2;GLG1;APOO;HNRNPDL;WDR70;DPP8;PCBP2;SARAF;TSPAN3;SRPK2;CEP112;SMAD4;FUS;IQSEC1;TMEM132B;DENND4C;UPF3A;PTK2;AHI1;CDK8;HNRNPK;NBEA;PKIA;ACER3;RSRP1;ATM;INTS6;CALM1;XKR6;SNAP25;GSK3B;SMG1;BMPR2;CE…
Human Inh L5-6 SST BEAN1 up	4/17	0.152536539166129	0.529255300402657	0	0	2.16560430719723	4.07209646403946	SMAD1;STAT5B;DAP;MLH3
Mouse 238 L5 PT CTX down	4/17	0.152536539166129	0.529255300402657	0	0	2.16560430719723	4.07209646403946	MMP16;CHL1;SORBS2;PEA15A
Human Inh L6 SST TH down	7/36	0.153108626542076	0.529255300402657	0	0	1.69937644951185	3.18906281497384	KCNH7;EPB41L3;TNR;COBL;ADCY2;FAR2;SHANK2
Mouse 118 Pvalb up	7/36	0.153108626542076	0.529255300402657	0	0	1.69937644951185	3.18906281497384	EEPD1;TIMM9;TXNDC11;ZFP608;ETFA;GPR83;AMY1
Mouse 36 Sncg down	7/36	0.153108626542076	0.529255300402657	0	0	1.69937644951185	3.18906281497384	CNKSR2;GDA;FBXW7;CACNA1A;ADCY2;SCN1B;DGKI
Mouse 282 CA1 up	63/446	0.155885292565785	0.536275240932055	0	0	1.16078903458804	2.15748294884962	TRIR;AKAP8L;BZW2;CHD1;ING2;IMMP2L;HPF1;ZC3H12B;BUD23;TRP53INP2;CAP1;BRD2;ZFP655;USP7;SMIM15;SECISBP2;DNTTIP1;SUPT6;COMMD7;KLF16;PARP8;FAM222B;GAREM1;ELF2;DNLZ;JTB;ANAPC5;NHLRC2;KPNB1;RHOQ;SRSF9;SDCCAG8;PRKAA1;DCUN1D5;SPINDOC;UBA6;ARHGEF28;KCNA4;ARHGAP17;NRF1;GMCL1;BICRA;IFT74;HSF2;HEATR3;TASP1;FEM1C;ASCC3;TRMT1L;YIPF1;TAF13;MBD2;RMDN3;SMARCA4;GALC;SLC4A7;CDK8;ABHD17B;INAFM2;RNF149;SPRY2;INTS6;LIM…
Mouse 229 L6 IT CTX up	41/281	0.157627663836272	0.537206647805774	0	0	1.20469239145229	2.22569278711613	PRR7;DCUN1D5;SPINDOC;GOLT1B;USP53;ABHD2;GM15997;PDGFA;ARHGAP17;IPO5;PCNX4;LSM12;ING2;CLMP;PSMB2;SERTAD2;RNF217;FAM241A;RAB24;DGCR6;LONRF1;TRP53INP2;SNTA1;JAZF1;CAP1;BRD2;CEP112;DGAT1;DESI2;PABPC4;ETV3;ETV6;MIR9-3HG;GPR162;MAS1;HAX1;MTF1;SPRY2;CYSTM1;TELO2;LIMS1
Mouse 188 L4/5 IT CTX down	8/43	0.159144667569722	0.537206647805774	0	0	1.60930125474847	2.95780177373316	PGRMC1;CHL1;NCS1;CANX;G3BP2;RPL36;RPL22L1;SUMF1
Mouse 32 Sncg up	8/43	0.159144667569722	0.537206647805774	0	0	1.60930125474847	2.95780177373316	DLX1;PARP11;CERS5;DENND2A;AP1S2;LARP1B;MTSS1;TTC28
Mouse 62 Sst Chodl down	8/43	0.159144667569722	0.537206647805774	0	0	1.60930125474847	2.95780177373316	CAMKV;KCNH7;ELMOD1;PRICKLE2;MATK;PTPRJ;SORBS2;SCN1B
Mouse 8 Lamp5 up	6/30	0.162069107737203	0.544521908705837	0	0	1.75986312399356	3.20248002327873	IGSF11;EEPD1;NDUFA11;ARHGEF28;PLEKHO1;KCTD6
Mouse 161 L2/3 IT ENTl up	9/50	0.163057953995955	0.545296134526008	0	0	1.54561005102191	2.80319504365025	MARCKSL1;TLNRD1;SEMA6A;ZFP697;TRPS1;SDC3;PHACTR2;HACD2;PTBP3
Mouse 268 ProS down	2/6	0.165403642744657	0.547347772911687	0	0	3.51808681672026	6.33032746635641	ABLIM1;SORBS2
Human Inh L1 SST P4HA3 up	10/57	0.165497697108819	0.547347772911687	0	0	1.49819835277968	2.69495619910342	STAT5B;TMBIM4;DIS3L;RPL36;RPL27;SLCO5A1;PPFIA3;SLC7A2;SYT17;TMCO1
Mouse 262 L6 Car3 up	30/201	0.167554748459635	0.547347772911687	0	0	1.2365568392526	2.20904093683236	RNF10;PRR7;DCUN1D5;USP53;PDGFA;TEX261;IPO5;AGPAT4;PCNX4;LSM12;ING2;CCNB1;SERTAD2;HSF2;RGS20;EMB;DGCR6;SH3D19;NTNG2;MRPS18A;PAWR;UPF3A;GFRA1;GAREM1;TSPAN17;PELI1;DNLZ;SPRY2;ACKR1;DOCK1
Mouse 27 Sncg up	24/157	0.167789605922498	0.547347772911687	0	0	1.27157309331723	2.26981446771448	TRIR;GPSM1;MAGEH1;CERS5;METAP1D;PRMT2;UBA6;CTNNBIP1;DENND2A;CELF6;MTSS1;PJA1;NGRN;LSM12;PPP3CC;TMEM169;DEAF1;SYF2;CAPN10;C1D;DNLZ;AP4S1;TCTA;AMOTL1
Human Inh L2 PAX6 FREM2 up	47/328	0.16917589010302	0.547347772911687	0	0	1.17958201441259	2.09590059220441	LAMA5;YJEFN3;INPP1;PDCD5;WDR41;GNAI3;CACNA1B;CELF6;HACD2;RPL6;FAM149A;SLC7A2;EPS8;RBM4;APH1B;DEAF1;CNR1;RSBN1L;RAVER2;NCS1;RPL36;TRIM24;CEPT1;CEP97;PDLIM5;RIMKLB;CNTLN;NCK1;ABCC1;USP49;DENND2A;TPM1;CRIPT;TDRD7;EIF2AK4;TMEM175;MLH3;GABRG1;GATAD2A;EEF1G;EEPD1;XK;TRAF5;DCP1A;LGR4;KCNK3;DCP1B
Human Inh L3-5 PVALB ISG20 down	5/24	0.170727676903184	0.547347772911687	0	0	1.85227152388012	3.27423356046124	CHL1;CACNA1B;CELF5;ADARB2;AGPAT4
Mouse 185 L2 IT RSP-ACA up	5/24	0.170727676903184	0.547347772911687	0	0	1.85227152388012	3.27423356046124	RPGRIP1;KMT2D;ABHD2;KDELR2;SLC39A1
Mouse 3 Lamp5 Lhx6 up	5/24	0.170727676903184	0.547347772911687	0	0	1.85227152388012	3.27423356046124	EEPD1;AFAP1;RPL13A;PLEKHO1;AMOT
Human Exc L6 FEZF2 FFAR4 up	31/209	0.171806190643285	0.547347772911687	0	0	1.22752923221735	2.16215554905853	MAGEH1;SCARB1;KMT2D;GMFB;NDUFA11;SLC35F5;ZBTB44;CYP46A1;RPL6;ARHGAP35;CAMKV;RSBN1L;USP1;SLC12A6;HMGN1;PSTK;ACTR3;WDR59;SMURF2;MBD2;MSL3;TMEM175;RGMA;EID1;TMBIM4;PPDPF;ACO1;AMOTL1;PTMA;STAM2;CDK5R1
Mouse 348 L6b CTX up	28/187	0.17287909668736	0.547347772911687	0	0	1.24107311640074	2.17828535591142	MPI;B3GLCT;N4BP2L1;IQGAP1;ACAT2;OSBPL10;ZMIZ2;KIF13A;4933434E20RIK;RGS20;PPFIA3;TRP53INP2;ACBD6;BRD2;CEP112;CADM4;VEGFB;MRPS18A;GFRA4;RUFY1;DUSP22;ACLY;TMEM158;ACOX1;FASN;NDUFAF4;SCG3;DOCK1
Human Exc L5 THEMIS VILL up	24/158	0.17580354446566	0.547347772911687	0	0	1.2620111123216	2.19386514012916	RNF10;CNTNAP1;PRRT2;KLF13;USP49;TRRAP;ARHGEF25;MAMDC2;DYSF;GNAI3;AGAP3;BZW2;ARHGAP35;RPL6;TGFBR1;EDRF1;TMEM237;RSBN1L;FEZ2;CEP162;SLC12A6;SLC18B1;LAMTOR3;GABPA
Mouse 299 CA3 up	138/1028	0.177600468835364	0.547347772911687	0	0	1.09567759688145	1.89357063107989	PRDM8;ZFP445;CRCP;GPATCH1;CBLB;GABPB1;CELSR3;MFSD13A;ZC3H12B;ZMIZ2;OGFOD2;DPF3;SBF1;PPFIA3;CAR4;MORC3;USP5;REV1;AP1B1;MRPS18A;TBC1D2B;IFT80;ALG11;MFSD11;TMEM80;MFSD12;GTPBP4;FAM133B;ST7L;TPST1;DPM2;NIF3L1;GAREM1;ANAPC5;TCTA;KPNB1;SRSF9;KMT2D;VCP;BRSK2;ANAPC16;SAR1B;ARHGEF25;TMEM59L;NRF1;ZFP507;ZNHIT1;DPP8;DEAF1;FLRT3;MIER2;BLOC1S2;CAMTA2;ZSCAN18;MCTS1;ARL14EP;SMAD4;WDR59;TOR1A;RASL10B;SLC35E3;UPF…
Mouse 111 Pvalb down	4/18	0.177933997216696	0.547347772911687	0	0	2.0108033559361	3.47133549278634	GRIN2A;GDA;A230006K03RIK;CALN1
Mouse 171 L2/3 IT CTX down	4/18	0.177933997216696	0.547347772911687	0	0	2.0108033559361	3.47133549278634	TMSB10;SCN1B;RUNX1T1;SCN2B
Mouse 23 Ndnf HPF down	4/18	0.177933997216696	0.547347772911687	0	0	2.0108033559361	3.47133549278634	CADM1;CHL1;TNR;SORBS2
Mouse 267 SUB-ProS down	4/18	0.177933997216696	0.547347772911687	0	0	2.0108033559361	3.47133549278634	ATP8A1;CHL1;LSAMP;NXPH1
Human Exc L6 THEMIS LINC00343 up	14/86	0.178140348539855	0.547347772911687	0	0	1.36943546939508	2.36252756434804	RPL4;SMAD1;ZBTB46;NAB1;BZW2;POU2F2;RAPGEFL1;JPH4;RAB40C;FEZ2;CEP162;NPHP4;STX2;TMPO
Human Exc L3-5 RORB RPRM down	3/12	0.180401982730684	0.547347772911687	0	0	2.34566412009114	4.01710856176928	ABHD2;NTM;PRKCA
Mouse 208 L5 IT CTX up	3/12	0.180401982730684	0.547347772911687	0	0	2.34566412009114	4.01710856176928	HRK;ARHGEF25;XKR6
Mouse 330 L6 CT CTX up	3/12	0.180401982730684	0.547347772911687	0	0	2.34566412009114	4.01710856176928	CCDC12;FANCD2;SCG3
Mouse 50 Vip up	3/12	0.180401982730684	0.547347772911687	0	0	2.34566412009114	4.01710856176928	DLX1;DENND2A;AP1S2
Mouse 18 Pax6 down	6/31	0.18118048672181	0.547347772911687	0	0	1.68937198067633	2.88588924950136	MBNL2;DGKI;CALN1;CAP2;OPCML;RUNX1T1
Mouse 31 Sncg down	6/31	0.18118048672181	0.547347772911687	0	0	1.68937198067633	2.88588924950136	GRIN2A;CADM1;PKIA;PCDH15;GNAI1;CAP2
Mouse 365 Oligo up	46/323	0.183374620784868	0.551658378009707	0	0	1.17094837722382	1.98619086959474	USP6NL;SLC25A1;DAZAP1;LEPROT;CD81;SPPL2B;ZFP608;AATK;WDR20;ARL2;SLAIN1;SAT1;RCBTB1;AGPAT4;NPAT;KIF13A;HEATR3;DENND5A;FBXO8;LZTS2;SBF1;DRAM2;FADS1;ABCA2;MPP2;MARCKSL1;CADM4;SEMA6A;STARD3NL;SECISBP2L;ANO4;COMMD6;MAPK8IP1;TPST1;ABHD17B;BIN1;MTF1;CARD19;MAP7D1;PPDPF;DDIT4;SNX15;PELI1;CCNYL1;PTMA;BIRC2
Human Astro L1 FGFR3 SERPINI2 up	16/101	0.185854721259082	0.556789769105334	0	0	1.32578819725141	2.23102309256001	LGI1;NCAN;TULP3;ADGRA3;PTN;TOB1;AMOT;PARD3B;BCAN;GLUD1;ABLIM1;ZNRF3;GNAQ;ARHGEF4;GPC5;SNTA1
Mouse 50 Vip down	15/94	0.187786058571707	0.557242529447464	0	0	1.33724587648638	2.23647947438893	SMIM13;TSC22D1;GOT1;TMEM132B;PRICKLE2;SLC4A10;PDE4DIP;GRIN2A;FAM168A;MMP16;REPS2;SCN1B;SH3GL2;DGKI;SCN2B
Human Inh L6 SST TH up	40/279	0.190562417578829	0.557242529447464	0	0	1.17981385022628	1.95586647983199	SCARB1;NUP205;ZFAND5;CRMP1;ATXN7L3B;XPC;CELF6;TM2D3;RPL6;FAM149A;PTS;SRM;PRPSAP1;TRO;MAP1LC3B;APH1B;PEG10;PSMD2;TMSB4X;RNF217;GPC5;BANF1;FADS1;SMAD1;USP49;ATP6AP1;SGTB;VSTM2L;NAP1L5;GABRG1;MAPK8IP1;EEF1G;EID1;ACLY;TMEM237;MAP7D1;TMBIM6;AMOTL1;FBXL4;LIMS1
Mouse 19 Pax6 up	8/45	0.190817873595581	0.557242529447464	0	0	1.52213777032472	2.52132356718814	IGSF11;NGRN;TRIM62;NDUFA11;IDH3B;U2AF1;MRPL13;CACNG4
Mouse 33 Sncg up	8/45	0.190817873595581	0.557242529447464	0	0	1.52213777032472	2.52132356718814	DLX1;PARP11;YJEFN3;GSTO1;DENND2A;SNCAIP;CACNG4;MTSS1
Mouse 272 ProS up	12/73	0.192265164906098	0.557242529447464	0	0	1.38522605485651	2.28407124994072	INAFM2;CMTM4;NAB1;ARHGEF28;VSTM2L;SPATS2L;PIP4K2B;RPRD1B;INTS6;AP3B2;IPO5;JAZF1
Human Exc L2 LINC00507 GLRA3 up	5/25	0.192981070698774	0.557242529447464	0	0	1.75955734406439	2.89475894529211	PNCK;OSBPL5;CYP46A1;RAPGEFL1;IPO5
Human Inh L5-6 PVALB MEPE down	5/25	0.192981070698774	0.557242529447464	0	0	1.75955734406439	2.89475894529211	GRID2;ANKRD55;CELF5;ADCY2;SHANK2
Human Inh L5-6 SST C4orf26 down	5/25	0.192981070698774	0.557242529447464	0	0	1.75955734406439	2.89475894529211	RBFOX3;ADCY2;PRKCA;SOX6;ARHGAP12
Mouse 107 Pvalb up	5/25	0.192981070698774	0.557242529447464	0	0	1.75955734406439	2.89475894529211	PTPRE;PPP3CC;CAB39L;ANKRD55;KCNK3
Human Oligo L2-6 OPALIN MAP6D1 up	16/102	0.196582958486714	0.565372588607788	0	0	1.31029685473106	2.13142157549519	RPL4;ABCA2;MTMR10;RPL3;AATK;WDR20;TJAP1;IPO5;PIDD1;METTL14;KIF13A;FSCN1;SRPRB;WDFY2;PTMA;PLEKHH1
Mouse 41 Vip down	19/124	0.198684145060486	0.569139045013902	0	0	1.27457555260064	2.05976370708268	SMIM13;ZYG11B;GRAMD1B;TSPYL1;ARL6IP1;SPAG5;NTM;PRICKLE2;SORBS2;UHMK1;INPP4A;CNKSR2;MMP16;MAP7D2;RAPGEF2;SH3GL2;DGKI;SCN2B;CAP2
Mouse 20 Ndnf HPF down	6/32	0.201132638535905	0.57227287529103	0	0	1.62430323299889	2.6050424114998	MMP16;IL1RAPL1;KLF9;ADCY2;GNAI1;CAP2
Human Inh L5-6 PVALB KCNIP2 down	4/19	0.204619253151356	0.57227287529103	0	0	1.87664253150979	2.97748916348028	RBFOX3;COBL;ADCY2;SOX6
Mouse 142 L3 IT ENTm down	4/19	0.204619253151356	0.57227287529103	0	0	1.87664253150979	2.97748916348028	GRID2;ARHGEF12;MMP16;MATK
Mouse 361 Oligo up	12/74	0.205249398896241	0.57227287529103	0	0	1.36280559243927	2.1580428029207	PTPRE;TNR;TGFA;SH3BP4;CD9;PTPRJ;TM7SF3;PTMA;ARHGAP35;TIMP4;SH3D19;ATP6V0E
Human Exc L2-3 LINC00507 DSG3 up	27/184	0.20730716096674	0.57227287529103	0	0	1.21164185357301	1.90658354134303	ARF1;CNTNAP1;USP37;DDX3X;PNCK;CAB39L;FASTKD2;ZBTB43;WDR20;AGAP3;BZW2;RAPGEFL1;IPO5;BLOC1S6;PPIP5K1;CCDC181;NPHP4;SLC12A6;EGR1;PCID2;CTTNBP2NL;NUP93;PDE12;FEZ2;SPAG1;DCP1A;PLEC
Mouse 237 L5 PT CTX up	16/103	0.207597026516089	0.57227287529103	0	0	1.29516163502727	2.03619671950932	ZFP326;GK;ZFP637;EIF2AK3;LYSMD2;NDUFA1;DEXI;TSPAN33;RGMA;ING2;PINK1;PDE6D;PIP4K2B;SCG3;EXTL3;LGR4
Mouse 40 Vip down	10/60	0.207815599812228	0.57227287529103	0	0	1.40806451612903	2.21221597920668	INPP4A;AHI1;GRID2;MMP16;SPAG5;GDA;NTM;SORBS2;NXPH1;DGKI
Human Astro L1 FGFR3 SERPINI2 down	130/976	0.212356059164532	0.57227287529103	0	0	1.08502624514164	1.6812382809265	CRTC3;ICE1;ATP8A1;ARL6IP1;UBE2D3;CMIP;PPP1CB;GRIP1;CCDC91;HERC1;ZC3H12B;SMARCAD1;KIF21A;ATXN7L1;KIFAP3;VPS36;ANKS1B;GTF2I;SKP1;FBXW4;RBFOX1;SMARCC2;FBXW7;NSMCE2;TTC7B;REV1;TANC2;INPP4A;RALGAPB;PPA2;PDE12;MORF4L2;FAM185A;WDFY3;DENND6A;ASTN1;ANKRD17;TBC1D19;UBA6;ABHD2;ANKRD11;CSTF3;RPAP2;GLG1;ARHGAP12;HNRNPDL;WDR70;HLTF;PCBP2;SARAF;SRPK2;ACBD6;FUS;IQSEC1;TMEM132B;UPF3A;EIF1;EXT2;AHI1;CDK8;IBTK;NBEA…
Mouse 161 L2/3 IT ENTl down	2/7	0.213245021128447	0.57227287529103	0	0	2.81430868167203	4.34898903140078	PCDH7;LSAMP
Mouse 190 L4/5 IT CTX down	2/7	0.213245021128447	0.57227287529103	0	0	2.81430868167203	4.34898903140078	CHL1;NTRK3
Mouse 322 L6 CT CTX down	2/7	0.213245021128447	0.57227287529103	0	0	2.81430868167203	4.34898903140078	NXPH1;KCTD16
Mouse 329 L6 CT CTX down	2/7	0.213245021128447	0.57227287529103	0	0	2.81430868167203	4.34898903140078	CACNA1B;NAV1
Mouse 72 Sst down	2/7	0.213245021128447	0.57227287529103	0	0	2.81430868167203	4.34898903140078	ADCY2;PRKCA
Mouse 75 Sst up	2/7	0.213245021128447	0.57227287529103	0	0	2.81430868167203	4.34898903140078	CTNNBIP1;GPR83
Mouse 127 L2/3 IT APr up	3/13	0.214104872674947	0.57227287529103	0	0	2.11097708082027	3.2536264395053	ING1;CDH7;MYH7
Mouse 189 L4/5 IT CTX down	3/13	0.214104872674947	0.57227287529103	0	0	2.11097708082027	3.2536264395053	CHL1;NTRK3;NAV1
Mouse 237 L5 PT CTX down	3/13	0.214104872674947	0.57227287529103	0	0	2.11097708082027	3.2536264395053	MMP16;FAM174A;SORBS2
Mouse 300 CA3 down	3/13	0.214104872674947	0.57227287529103	0	0	2.11097708082027	3.2536264395053	KCNH7;NTM;A230006K03RIK
Mouse 17 Pax6 down	13/82	0.21605660653543	0.575350741107311	0	0	1.32659891289721	2.03263453886409	FBXW7;ROCK2;ATRNL1;NTRK3;SLC4A10;SEZ6L;YWHAQ;AKT3;MAP7D2;REPS2;ATP6V1D;DGKI;OPCML
Human Exc L5-6 THEMIS SMYD1 up	59/428	0.218008370047579	0.578405970716639	0	0	1.1273969136236	1.71727558113093	RNF10;PTPRU;CSRNP2;USP37;CAB39L;ZFAND5;PTPDC1;RAPGEFL1;JPH4;SYDE2;GPR173;ENDOV;ATP7B;PPIP5K1;ZMIZ2;PALM;DLGAP3;ERC2;ANKRD13A;PPFIA3;ABCC3;MAP2K1;USP49;MAMDC2;AXIN2;ARFGAP3;COMMD7;TMEM175;SHISA7;BIN1;PDE12;FEZ2;PELI1;WDFY2;STAM2;SRSF9;TMEM87A;ZBTB46;CACNA1B;SLAIN2;RBFA;MLLT6;PGBD1;TAF1B;NPHP4;CEPT1;STX2;SLC25A24;NTNG2;SMAD1;SMURF2;IL34;MBD2;C1GALT1;CABLES1;SORBS2;FIG4;CEP162;LIMS1
Mouse 34 Sncg up	11/68	0.220902608504784	0.580005461112845	0	0	1.35866188262103	2.05162476784519	NGRN;CERS5;NDUFA11;YJEFN3;CELF6;MFSD11;MRPL13;LARP1B;CACNG4;LGR4;AGPAT4
Mouse 264 SUB up	21/141	0.221269514232205	0.580005461112845	0	0	1.23258404212232	1.85919747428159	NAB1;GFRA1;BZW2;DEXI;RABGGTA;TANK;ARHGAP12;RGMA;NUDT9;IMMP2L;FAM234B;GAREM1;RALGAPB;APH1B;TSPAN9;SLC17A6;EMB;LONRF1;STAM2;FGF11;RAB9B
Human Inh L1-6 LAMP5 AARD down	6/33	0.221837971913814	0.580005461112845	0	0	1.56405439255681	2.35516564776031	CEP112;TMEM59L;LDLRAD4;SEZ6L;OPCML;PARP8
Mouse 315 NP SUB down	6/33	0.221837971913814	0.580005461112845	0	0	1.56405439255681	2.35516564776031	CACNA1B;PLXNA2;MTIF2;SORBS2;PURG;ASTN1
Human Inh L2-5 VIP SOX11 up	18/119	0.222696178007313	0.580139681113253	0	0	1.2550946842257	1.88508552867923	L3MBTL1;DLX1;MAGEH1;METAP1D;USP49;ATP6AP1;CRMP1;TDRD7;POU2F2;SNCAIP;RPL6;ADAMTS10;MRPL42;SLC9A7;PEG10;CNTRL;TRIM27;ZSCAN18
Mouse 297 CA3 up	16/105	0.230436395976967	0.596681001909973	0	0	1.26591154750983	1.85808014995554	ZCCHC8;ARHGEF25;ARHGEF28;NDUFA3;TMEM59L;CBLB;ZBTB44;KRT10;PRSS23;RCBTB1;IPO5;GAREM1;COL6A1;CLVS2;METTL15;EIF4B
Mouse 139 L2 IT ENTl down	4/20	0.232365341494843	0.596681001909973	0	0	1.75925181013677	2.56753019916619	RBFOX1;NFIX;ELMOD1;KCTD16
Mouse 265 SUB up	4/20	0.232365341494843	0.596681001909973	0	0	1.75925181013677	2.56753019916619	FAM234B;STXBP4;EMB;RAB9B
Mouse 323 L6 CT CTX up	4/20	0.232365341494843	0.596681001909973	0	0	1.75925181013677	2.56753019916619	CCDC12;TEDDM2;CBLB;SCG3
Mouse 286 CA1 up	8/48	0.242675245383219	0.617297194451462	0	0	1.40773569701853	1.99339762360048	NUDT9;TBC1D1;GAREM1;PRMT2;ARHGEF25;AKAP8L;KCNA4;ARHGAP12
Human Inh L1 LAMP5 RAB11FIP1 down	6/34	0.243204861798545	0.617297194451462	0	0	1.50810904071774	2.13224168366098	CNKSR2;PTPRE;MMP16;LDLRAD4;OPCML;PARP8
Mouse 144 L3 IT ENTl up	6/34	0.243204861798545	0.617297194451462	0	0	1.50810904071774	2.13224168366098	ANGPT1;FLRT3;TRPS1;EMB;CST6;EXTL3
Mouse 71 Sst up	47/341	0.248147628871893	0.617297194451462	0	0	1.12657293781205	1.5701401141119	GPSM1;MAGEH1;SRP19;TRAM1;PRKAA1;STOML2;INPP1;ARL6;ZFP426;TXLNG;WBP1L;AGPAT3;PHF8;SGCE;HPF1;XPO4;HLTF;TCP11L1;TOM1;4933434E20RIK;AP4S1;RPRD1B;SLC38A9;HMGCLL1;RIMKLB;TMED5;GLCE;NSMCE2;CTNNBIP1;TAF11;MRPL27;VEGFB;MRPS18A;ALG11;FAH;MID2;PARD3B;AIMP1;RPGRIP1;MORF4L1;SNX16;PCCA;SPATS2L;FAR2;MICU2;CCDC174;CNIH4
Human Inh L1-2 VIP PTGER3 down	3/14	0.248979396927572	0.617297194451462	0	0	1.91896041232591	2.66809402082837	NFIX;CLVS2;PBX1
Mouse 235 L3 RSP-ACA down	3/14	0.248979396927572	0.617297194451462	0	0	1.91896041232591	2.66809402082837	GRIP1;ABLIM1;NCS1
Mouse 308 L5 NP CTX up	3/14	0.248979396927572	0.617297194451462	0	0	1.91896041232591	2.66809402082837	GRP;SLC17A6;XKR6
Mouse 312 NP SUB down	3/14	0.248979396927572	0.617297194451462	0	0	1.91896041232591	2.66809402082837	ALCAM;NTRK3;NXPH1
Mouse 34 Sncg down	3/14	0.248979396927572	0.617297194451462	0	0	1.91896041232591	2.66809402082837	CACNA1A;ADCY2;APBA2
Mouse 76 Sst down	3/14	0.248979396927572	0.617297194451462	0	0	1.91896041232591	2.66809402082837	KLF9;D430041D05RIK;SHANK2
Mouse 43 Vip down	20/137	0.256676056843565	0.634192731513827	0	0	1.20370947091595	1.63697322165515	SMIM13;RBFOX1;MBNL2;ARL6IP1;SLC4A10;PRICKLE2;CELF5;KLHL2;PBX1;EID1;PPP3CB;PGRMC1;YWHAQ;MMP16;RAPGEF2;SCN1B;ASTN1;CAP2;OPCML;CDK5R1
Mouse 10 Lamp5 down	4/21	0.260946281876657	0.634545724133951	0	0	1.65567176186645	2.22429684630719	GRID2;PCDH7;TNR;CAR10
Mouse 29 Sncg down	4/21	0.260946281876657	0.634545724133951	0	0	1.65567176186645	2.22429684630719	GRIN2A;NFIX;CACNA1A;PBX1
Mouse 65 Sst down	4/21	0.260946281876657	0.634545724133951	0	0	1.65567176186645	2.22429684630719	CDKL5;KCNH7;NTRK3;ELMOD1
Mouse 141 L3 IT ENTm up	2/8	0.262114158647821	0.634545724133951	0	0	2.34512325830654	3.1400617667696	TRPS1;DGCR6
Mouse 350 L6b CTX down	2/8	0.262114158647821	0.634545724133951	0	0	2.34512325830654	3.1400617667696	NXPH1;KCTD16
Mouse 84 Sst down	2/8	0.262114158647821	0.634545724133951	0	0	2.34512325830654	3.1400617667696	CDKL5;ELMOD1
Mouse 231 L6 IT CTX down	7/42	0.263554441337979	0.634763580364148	0	0	1.40757148610552	1.87698999470354	RPL3;EPB41L3;REPS2;ADCY2;ATXN7L1;A230006K03RIK;SCN1A
Mouse 30 Sncg down	5/28	0.264852676090743	0.634763580364148	0	0	1.52978742017321	2.03244733707243	GRIN2A;TNR;CAR10;GNAI1;CAP2
Mouse 66 Sst down	5/28	0.264852676090743	0.634763580364148	0	0	1.52978742017321	2.03244733707243	CDKL5;ATP8A1;KCNH7;NTRK3;ELMOD1
Human Astro L1-6 FGFR3 PLCG1 up	10/64	0.270227276582138	0.643355668419064	0	0	1.30346475507766	1.705573085621	ABLIM1;ZNRF3;NCAN;GNAQ;RGS20;CABLES1;GPC5;PTN;SNTA1;PARD3B
Human Exc L2 LINC00507 ATP7B up	10/64	0.270227276582138	0.643355668419064	0	0	1.30346475507766	1.705573085621	FIG4;ATP7B;PNCK;USP53;RAB40C;RNF217;RASAL1;NPHP4;WDFY2;CFLAR
Mouse 169 L2/3 IT ENTl down	14/94	0.277895223111963	0.659427938671622	0	0	1.23192649434572	1.57749558934124	ZYG11B;RPL3;IQSEC1;ABHD8;ADCY2;COMMD6;USE1;EEF1G;REPS2;SPOP;SLC38A9;CLASP2;PURG;SCN2B
Mouse 105 Pvalb up	8/50	0.279564491461837	0.66004543738485	0	0	1.34054717777522	1.7085572378517	TRAM1;HPF1;PPP3CC;NDUFA11;FEZ1;CTNNBIP1;ACSL6;KCNK3
Human Exc L5-6 FEZF2 CFTR up	25/177	0.280139396041445	0.66004543738485	0	0	1.15818832070033	1.47375752590428	ARF1;GABPB2;TRRAP;CAB39L;SDC3;SETD7;ZBTB43;ENDOV;ACTR1B;CNTRL;BAHCC1;EXTL3;MPP1;SMURF2;PARP2;DENND2A;MBD2;EIF2AK3;UBE2QL1;CTTNBP2NL;GNL3;ST7L;MDFIC;CCNYL1;SPRY2
Mouse 378 Micro up	11/72	0.280909462920395	0.66004543738485	0	0	1.26927833142661	1.6116317100402	TPST2;ZFP710;CD81;TMSB4X;RPS27RT;SERINC3;SAT1;RPL39;TGFBR1;TPT1;CTTNBP2NL
Mouse 353 NP PPP down	7/43	0.283856340206896	0.664797096445466	0	0	1.36839396787041	1.72320075260551	PCDH7;TMEM132B;IL1RAPL1;NRXN3;A230006K03RIK;CALN1;ASTN1
Mouse 21 Ndnf HPF up	38/277	0.285131449395792	0.665615299076541	0	0	1.11990894633021	1.40526732198855	TRIR;GPSM1;RNF10;USPL1;UBA6;PHF1;WDR41;ZFP608;MRPS10;ATRAID;SGCE;LSM12;ZNHIT1;TMEM169;PDCD11;TCP11L1;4933434E20RIK;TK2;AP4S1;SLC38A9;CERS5;METAP1D;PRMT2;NDUFA3;CTNNBIP1;VEGFB;G0S2;VSTM2L;MTSS1;PJA1;GSTZ1;LRCH1;INAFM1;NDUFAF4;MRTO4;DNLZ;AURKAIP1;KPNB1
Mouse 103 Sst up	6/36	0.287545178002641	0.668627701049502	0	0	1.40740740740741	1.75415781585296	MRPL42;HPF1;NDUFA11;MRPS21;SPATS2L;PJA1
Mouse 353 NP PPP up	4/22	0.290141644961675	0.668627701049502	0	0	1.5636006078484	1.93477757107758	CTNNBIP1;SMYD3;XKR6;OSBPL10
Mouse 82 Sst down	4/22	0.290141644961675	0.668627701049502	0	0	1.5636006078484	1.93477757107758	CDKL5;ATRNL1;KCNH7;SEZ6L
Mouse 83 Sst down	4/22	0.290141644961675	0.668627701049502	0	0	1.5636006078484	1.93477757107758	ATRNL1;KLF9;D430041D05RIK;ADCY2
Mouse 360 OPC up	14/95	0.291532427763765	0.669686311700152	0	0	1.21664771934023	1.49964488791818	CENPW;ABHD2;TGFA;TXNDC12;MIR9-3HG;PNRC2;WEE1;ABHD17B;KIF13A;GPC5;NCAPD2;CACNG4;SH3D19;TMPO
Human Exc L5-6 FEZF2 SH2D1B up	32/232	0.294293269509771	0.673875352794668	0	0	1.12676973148902	1.37824050267502	CSRNP2;ACADVL;RPL3;TBC1D9B;KDM5D;STX17;GLDC;CAB39L;NAB1;ZBTB43;RPL6;SPTLC2;TAF1B;CNTRL;DVL2;NPHP4;SLC12A6;RIMKLB;RPL19;ANKDD1A;PCID2;SCARA3;CENPW;TBC1D2B;ATG14;UCHL3;UHMK1;GLUD1;ACOX1;NHLRC2;SLC18B1;STAM2
Human Exc L5 THEMIS RGPD6 up	43/317	0.296236801271266	0.676172254330287	0	0	1.10540241439689	1.34482831071874	CSRNP2;ACADVL;CNTNAP1;USP37;NDUFB6;GLDC;TRAF3IP1;CAB39L;DYSF;AATK;WDR20;DDX21;SLAIN2;MTO1;AGPAT3;EDRF1;ACTR1B;TATDN2;CNTRL;METTL6;NPHP4;CEPT1;SLC12A6;RIMKLB;COX10;ANKDD1A;SCARA3;SMAD4;ABCC1;PRMT7;CENPW;SMURF2;MBD2;HPS5;CDC42BPB;MID2;UHMK1;CTTNBP2NL;SLC7A6;NHLRC2;SLC18B1;STAM2;GLYR1
Human Inh L3-5 VIP IGDCC3 down	8/51	0.298543438090954	0.677567397853479	0	0	1.30929670370856	1.58273001192382	CHL1;NTM;WNK2;PRICKLE2;TNR;AMPH;NXPH1;KCTD16
Human Inh L1 PVALB SST ASIC4 down	22/156	0.298732774853342	0.677567397853479	0	0	1.15590604513897	1.3965724282098	CADM1;KCNH7;ATRNL1;ABCC5;TMEM59L;WDR19;PDE4DIP;NAV1;SORBS2;HSPA12A;LARP1B;INPP4A;MFSD8;PPP3CC;PCCA;TASP1;FAR2;TARDBP;CEP290;SH3GL2;CALN1;CAP2
Human Inh L2-5 VIP BSPRY down	10/66	0.303401358919508	0.683841934367167	0	0	1.25676843317972	1.49894611806321	GRIN2A;CEP112;CDKL5;CHL1;EPB41L3;PRICKLE2;CLVS2;TARDBP;CLUAP1;PBX1
Mouse 172 L2/3 IT CTX up	10/66	0.303401358919508	0.683841934367167	0	0	1.25676843317972	1.49894611806321	HRK;GSTZ1;GM1976;PREX1;SMAD1;SLC7A6;ANGPTL6;HLCS;GMCL1;MATN2
Mouse 1 CR up	9/59	0.310453061420155	0.690258820542043	0	0	1.26674727932285	1.4817428704244	TSEN34;SMAD1;TWSG1;CEP112;PSMB2;CYSTM1;USE1;DOCK1;PTMA
Human Inh L1-2 VIP SCML4 down	2/9	0.311014029405079	0.690258820542043	0	0	2.00999081304548	2.34750295735539	REPS2;PBX1
Mouse 148 L2 IT PAR down	2/9	0.311014029405079	0.690258820542043	0	0	2.00999081304548	2.34750295735539	NTM;TNR
Mouse 256 L5 PT RSP-ACA down	2/9	0.311014029405079	0.690258820542043	0	0	2.00999081304548	2.34750295735539	MMP16;TNR
Human Exc L5 THEMIS FGF10 up	47/350	0.311048481023118	0.690258820542043	0	0	1.09253893052015	1.27587405518827	TMEM87A;SRP19;RNF10;ARF1;BRSK2;VCP;CNTNAP1;USP37;DDX3X;CAB39L;NAB1;ZFAND5;ZBTB43;AATK;MRPL39;KLHL11;AGAP3;BZW2;HNMT;AP2A2;PRPF8;AMMECR1L;RAB40C;METTL6;ACTR3;EGR1;BRD2;GK;SGTB;MBD2;CDC42BPB;MED4;PUS7;GDAP2;CTTNBP2NL;EID1;PINK1;HNRNPK;SYF2;PRPF3;PPDPF;FKBP8;NHLRC2;SLC18B1;STAM2;TPT1;GLYR1
Mouse 26 Sncg up	29/211	0.312957959062975	0.692359300203935	0	0	1.12192399230189	1.30332385889953	TRIR;GPSM1;SLC25A1;MAGEH1;STOML2;ZFP426;CELF6;PTS;TTC28;GCSH;SGCE;NGRN;HPF1;TMEM169;TCP11L1;4933434E20RIK;ATXN7L1;EXTL3;CERS5;PRMT2;DENND2A;CTNNBIP1;PTPN11;RGMA;SYF2;SIMC1;ZFP9;DOCK1;GALK2
Human Exc L3 THEMIS ENPEP up	5/30	0.315652415912517	0.694049195844343	0	0	1.40724346076459	1.62271160186551	NUP93;CNTNAP1;RTKN2;NHLRC2;TMPO
Human Inh L1 VIP KLHDC8B up	5/30	0.315652415912517	0.694049195844343	0	0	1.40724346076459	1.62271160186551	CERS5;WDR59;YJEFN3;ARHGAP29;SLCO5A1
Mouse 18 Pax6 up	4/23	0.319740195318629	0.698503668672865	0	0	1.48122115425329	1.68895724068265	EEPD1;TMOD3;SNCAIP;AGPAT4
Mouse 291 CA3 up	10/67	0.320354055788627	0.698503668672865	0	0	1.23464912280702	1.40543624755081	ARL14EP;PNCK;PRMT2;PALMD;ARHGEF25;TRPS1;NCK2;GLT8D1;CHD4;SH3D19
Mouse 73 Sst up	3/16	0.320592782561955	0.698503668672865	0	0	1.62355015310383	1.84692394895206	PCCA;SPATS2L;PARD3B
Mouse 376 VLMC up	17/120	0.322656720763073	0.70087668347024	0	0	1.16174686615447	1.3141289098521	WWOX;LEPROT;STAT2;LIX1L;ARHGAP29;PTN;ARFGAP3;SNCAIP;MTSS1;TMEM164;PCCA;FAM174B;TOM1;POLR2E;RDH14;SNX6;ATP6V0E
Mouse 182 L2/3 IT CTX up	11/75	0.328747558877699	0.711956309738149	0	0	1.2095729124647	1.34560767640499	CAP1;TSNAX;GM1976;GPR162;PRR7;ING2;DCUN1D5;SPATS2L;CYSTM1;DGCR6;MIR9-3HG
Human Inh L1-6 LAMP5 CA1 down	6/38	0.333392107755699	0.719846623052095	0	0	1.31929347826087	1.44915942594668	CNKSR2;ZFYVE16;LDLRAD4;ANO4;SEZ6L;PARP8
Human Inh L1 PVALB SST ASIC4 up	3/17	0.356604827292333	0.748551457442607	0	0	1.50749612269516	1.55442000975596	EPS8;SLCO5A1;SYT17
Mouse 116 Pvalb down	3/17	0.356604827292333	0.748551457442607	0	0	1.50749612269516	1.55442000975596	RBFOX3;GDA;SEZ6L
Mouse 90 Sst down	3/17	0.356604827292333	0.748551457442607	0	0	1.50749612269516	1.55442000975596	ATP8A1;KCNH7;NTRK3
Mouse 95 Sst down	3/17	0.356604827292333	0.748551457442607	0	0	1.50749612269516	1.55442000975596	CDKL5;GDA;SEZ6L
Human Inh L1-5 VIP LINC01013 up	6/39	0.356646268348435	0.748551457442607	0	0	1.27924169228517	1.31891204325256	METAP1D;NCAN;CNTRL;CBLB;AEN;AMOTL1
Mouse 33 Sncg down	6/39	0.356646268348435	0.748551457442607	0	0	1.27924169228517	1.31891204325256	GDA;REPS2;CACNA1A;SCN1B;SH3GL2;A230006K03RIK
Mouse 344 L6b RHP up	6/39	0.356646268348435	0.748551457442607	0	0	1.27924169228517	1.31891204325256	CEP112;TMEM158;N4BP2L1;AMOTL1;OSBPL10;GFRA4
Human Inh L5-6 SST PAWR up	2/10	0.359179767479415	0.748551457442607	0	0	1.75864147909968	1.80072976314167	STAT5B;TMCC3
Mouse 271 ProS down	2/10	0.359179767479415	0.748551457442607	0	0	1.75864147909968	1.80072976314167	ABLIM1;CAP2
Mouse 339 L6b CTX down	2/10	0.359179767479415	0.748551457442607	0	0	1.75864147909968	1.80072976314167	NAV1;KCTD16
Mouse 343 L6b CTX down	2/10	0.359179767479415	0.748551457442607	0	0	1.75864147909968	1.80072976314167	CADM1;KCTD16
Mouse 83 Sst up	2/10	0.359179767479415	0.748551457442607	0	0	1.75864147909968	1.80072976314167	C1D;GREB1L
Mouse 358 Astro up	14/100	0.362256932201729	0.752782468939431	0	0	1.14558364954728	1.16322742652389	MT-ND4L;CD81;NCAN;ACSL6;SAT1;BCAN;GLUD1;SPARCL1;RGS20;SCG3;TMBIM6;GPC5;FADS1;ATP6V0E
Mouse 22 Ndnf HPF up	15/108	0.366705721535026	0.75983116364174	0	0	1.13502769631802	1.13865479225289	NXPE4;CTNNBIP1;ZFP608;MRPS10;ALG11;IER3IP1;UBAC1;PJA1;NGRN;HPF1;RALGAPB;TCP11L1;DNLZ;TK2;4930555F03RIK
Mouse 9 Lamp5 up	7/47	0.367923781377238	0.760164364397225	0	0	1.23127265404752	1.23112425871229	IGSF11;EEPD1;RALGAPB;TMOD3;AFAP1;PLEKHO1;KCTD6
Human Inh L1-2 VIP WNT4 up	68/523	0.368996452084073	0.760196129078649	0	0	1.05238609450005	1.04919552289085	CRCP;PAK1IP1;CELF6;OSBPL11;EPS8;JPH4;FNTA;FAM174B;IGLON5;ZMIZ2;ADNP2;CEP97;GYG1;FADS1;CTNNBL1;TMED5;HMGN1;ABCC1;HSDL2;DENND2A;IPMK;TPM1;GTPBP6;GOLPH3L;GABRG1;NUP93;LAMA5;SMARCD3;INPP1;STX18;GNAI3;CRMP1;SLCO5A1;ARHGAP17;SEZ6L2;ADH5;OSGEP;PTS;SRM;CAND2;IFT74;RXRA;DEAF1;CNR1;RNF217;TMEM209;RIMKLB;SRSF12;STAT5B;SMURF2;GOT2;AP3D1;CRIPT;TDRD7;EIF2AK4;TOR1B;SYT17;CAMSAP3;XK;ADCK1;FASN;SARM1;CEP162;UBA1;…
Mouse 181 L2/3 IT CTX down	13/93	0.372331906533554	0.764876116564645	0	0	1.14346992329431	1.12971352345856	RPL3;ZFP846;IQSEC1;AIG1;EEF1G;KIF5A;REPS2;SPOP;RSRP1;TMSB10;EPS15;HMGCLL1;SCN2B
Human Inh L3-6 PAX6 LINC01497 down	4/25	0.379363947098531	0.776194793409525	0	0	1.33999923380454	1.29880665516418	ATP8A1;MMP16;CACNA1A;KCTD16
Human Inh L1-2 VIP EXPH5 down	6/40	0.380000788984914	0.776194793409525	0	0	1.24154589371981	1.20129739684472	CHL1;CACNA1B;CLVS2;SHANK2;AGPAT4;OSBPL10
Mouse 373 SMC up	9/63	0.383841952253076	0.781819727110373	0	0	1.1726454386672	1.12283661279287	CRTC3;CALD1;NAB1;TPM1;AMOTL1;CNNM2;PTMA;TPT1;LIMS1
Human Inh L1 LAMP5 BMP2 down	7/48	0.389307672283614	0.783772252635039	0	0	1.20117285345226	1.13316883272309	CNKSR2;LRCH1;CADM1;MMP16;ATRNL1;NTRK3;OPCML
Human Inh L1-2 PVALB CDK20 up	10/71	0.389733092896155	0.783772252635039	0	0	1.15342411422528	1.08686364342577	ARL6;TSPAN9;FAM174A;TM2D3;AMOTL1;TM6SF1;CFAP97;KLF3;RCBTB2;HMGN1
Mouse 113 Pvalb up	23/172	0.390311289450131	0.783772252635039	0	0	1.08629343576825	1.02199646615402	MYPOP;NDUFA11;DMAC2;NDUFA3;NFYC;SPATS2;ACSL6;VEGFB;WBP1L;AFAP1;TXNDC12;EIF2AK4;DEXI;KLF3;GCSH;MRPL42;SPTLC2;FEZ1;NDUFAF4;IDH3B;AP4S1;CNIH4;KCNK3
Human Exc L3 LAMP5 CARM1P1 up	24/180	0.392327465622823	0.783772252635039	0	0	1.08266267390355	1.01300244299619	PCID2;CNTNAP1;USP37;PRRT2;USP49;MAMDC2;ZBTB43;WDR20;AGAP3;BZW2;RAPGEFL1;IPO5;NUP93;SLC7A6;PPIP5K1;PDE12;KIF13A;SPAG1;NHLRC2;NELFA;DCP1A;RCOR1;TMPO;PLEC
Human Exc L5-6 FEZF2 C9orf135-AS1 up	3/18	0.392338983405867	0.783772252635039	0	0	1.40691596300764	1.31635145896786	NAB1;ZYX;SLC18B1
Mouse 87 Sst down	3/18	0.392338983405867	0.783772252635039	0	0	1.40691596300764	1.31635145896786	GRIN2A;CDKL5;NMNAT2
Human Inh L3 PVALB SAMD13 up	5/33	0.393521256190889	0.783772252635039	0	0	1.25625179649325	1.17160579454711	GGA2;PRPSAP1;FLRT3;TSPAN9;LGR4
Mouse 115 Pvalb up	5/33	0.393521256190889	0.783772252635039	0	0	1.25625179649325	1.17160579454711	NDUFA11;FEZ1;ACSL6;WBP1L;AFAP1
Human Inh L5-6 SST DNAJC14 up	70/543	0.395696786420708	0.785928147614611	0	0	1.04187269582234	0.965927523453348	SCARB1;RPL3;PHF1;ECSIT;AP2A2;TMEM263;MYDGF;LSM12;MAP1LC3B;PPIP5K1;SBF1;FADS1;EID2B;USP7;MORC3;PCID2;NHLRC3;DDX55;WDR75;CLPX;EID1;HAX1;FEZ1;CNEP1R1;FKBP8;CDIP1;TMEM126B;OBSL1;MAGEH1;NUP205;INPP1;TIMM9;PEX11B;MRPS34;TUBD1;ATXN7L3B;TM2D3;ADAMTS10;PTS;PRPSAP1;ARFRP1;IFT74;HMGXB4;HSF2;RAB24;SAP18;BNIP2;GPC5;RPS2;HSPA9;STAT5B;FDPS;SGTB;MDH2;NCKAP5L;TAF11;EIF2AK3;HPS4;NDUFA1;RMDN3;TVP23A;APTX;SMAD5;NAP1…
Mouse 321 L6 CT CTX down	2/11	0.406036348492097	0.79547720590141	0	0	1.56314755269739	1.40888457721803	NAV1;KCTD16
Mouse 326 L6 CT CTX down	2/11	0.406036348492097	0.79547720590141	0	0	1.56314755269739	1.40888457721803	CHL1;CACNA1B
Mouse 334 L6b/CT ENT down	2/11	0.406036348492097	0.79547720590141	0	0	1.56314755269739	1.40888457721803	REEP5;KCTD16
Mouse 43 Vip up	2/11	0.406036348492097	0.79547720590141	0	0	1.56314755269739	1.40888457721803	VSTM2L;ANO4
Mouse 73 Sst down	2/11	0.406036348492097	0.79547720590141	0	0	1.56314755269739	1.40888457721803	RBFOX3;SOX6
Mouse 115 Pvalb down	4/26	0.40903421179677	0.799172821418145	0	0	1.27901704088349	1.14338557046548	RBFOX3;SEZ6L;TMSB10;CALN1
Mouse 89 Sst up	11/80	0.411381078615402	0.79957627520235	0	0	1.12160115988799	0.996245737676562	IMMP2L;IGLON5;GLCE;FEZ1;ACSL6;VEGFB;WBP1L;AFAP1;TM6SF1;KCNK3;CDH7
Mouse 96 Sst down	16/119	0.411464842593699	0.79957627520235	0	0	1.09296685529507	0.970589214235833	ARF1;MBNL2;ARL6IP1;FBXW7;PDE4DIP;ATXN7L3B;PPM1E;PTMS;TMX4;HNRNPK;PCBP2;G3BP2;SPOP;KIFAP3;APBA2;SCN1B
Mouse 173 L2/3 IT ENTl up	8/57	0.416425239307535	0.804864911457306	0	0	1.14857997993718	1.00621157438395	HRK;PREX1;ZFP697;DLG3;HLCS;SDC3;CHD4;KDM6A
Mouse 70 Sst up	8/57	0.416425239307535	0.804864911457306	0	0	1.14857997993718	1.00621157438395	PCCA;GLCE;FEZ1;VEGFB;SPATS2L;AP4S1;AMOTL1;NTAN1
Mouse 359 OPC up	5/34	0.419437867692716	0.808514281155664	0	0	1.21286338721987	1.05378407305426	TNR;GPC5;CACNG4;SH3D19;MIR9-3HG
Mouse 117 Pvalb down	6/42	0.426672608082488	0.813224038211171	0	0	1.17243692968331	0.998609420509728	GRIN2A;GRID2;RBFOX3;SPAG5;GDA;AKT3
Human Inh L1 LAMP5 NMBR up	3/19	0.427536420645094	0.813224038211171	0	0	1.31890832328106	1.1206972407041	TRIM24;SNCAIP;SRM
Human Inh L2-5 PVALB HHIPL1 down	3/19	0.427536420645094	0.813224038211171	0	0	1.31890832328106	1.1206972407041	GRID2;ANKRD55;COBL
Mouse 100 Sst up	3/19	0.427536420645094	0.813224038211171	0	0	1.31890832328106	1.1206972407041	LRCH1;C1D;GREB1L
Mouse 149 L2 IT PAR down	3/19	0.427536420645094	0.813224038211171	0	0	1.31890832328106	1.1206972407041	ABLIM1;NTM;TNR
Mouse 233 L6 IT ENTl down	4/27	0.438400024908719	0.8191574329467	0	0	1.22333764734688	1.00879295595982	ZFP846;EPB41L3;NRXN3;SCN1A
Mouse 27 Sncg down	4/27	0.438400024908719	0.8191574329467	0	0	1.22333764734688	1.00879295595982	GDA;KLF9;CACNA1A;PBX1
Mouse 9 Lamp5 down	4/27	0.438400024908719	0.8191574329467	0	0	1.22333764734688	1.00879295595982	NTRK3;TNR;D430041D05RIK;PTPRJ
Mouse 112 Pvalb up	16/121	0.438799051214202	0.8191574329467	0	0	1.07202525310852	0.883041901465968	NDUFA11;NFYC;SPATS2;ACSL6;VEGFB;GPR83;ETFA;DEXI;TSPAN9;FEZ1;NDUFAF4;IDH3B;ZFP641;CNIH4;KCNK3;ATG4D
Mouse 72 Sst up	16/121	0.438799051214202	0.8191574329467	0	0	1.07202525310852	0.883041901465968	ZFP445;INPP1;GLCE;CTNNBIP1;VEGFB;MRPS10;VSTM2L;MRPL58;PRPSAP1;HPF1;PCCA;CAPN10;DNLZ;SPATS2L;AP4S1;TMED5
Mouse 231 L6 IT CTX up	10/74	0.442388449154965	0.8191574329467	0	0	1.09916834677419	0.89644536360655	CAP1;PCNX4;ING2;ABHD2;PELI1;PDGFA;SPRY2;CYSTM1;DGCR6;ETV3
Mouse 190 L4/5 IT CTX up	5/35	0.445154321708985	0.8191574329467	0	0	1.17236753856472	0.94883722198238	AP3M2;TLNRD1;ARHGEF25;EXTL3;DEXI
Mouse 290 CA1 down	5/35	0.445154321708985	0.8191574329467	0	0	1.17236753856472	0.94883722198238	DZANK1;PCDH7;D430041D05RIK;NMNAT2;CAMK2G
Mouse 340 L6b CTX up	42/328	0.447441554387246	0.8191574329467	0	0	1.03325106266283	0.830950170159115	TRIR;SLC35B1;MPI;B3GLCT;CBLB;N4BP2L1;IQGAP1;MTO1;OSBPL10;AGPAT4;PSMD9;SERTAD2;RAB26;ZMIZ2;BLOC1S2;MCF2L;RSBN1L;PALM;4933434E20RIK;RGS20;ATXN7L1;HMGCLL1;FADS1;PPFIA3;ACBD6;SGTB;DESI2;TMOD3;STARD10;CCZ1;LYSMD2;MRPS18A;UBAC1;GFRA4;ETV6;HNRNPL;NBR1;ASB7;SCG3;UBA1;INTS6;XKR6
Mouse 377 Micro up	13/98	0.448442789349206	0.8191574329467	0	0	1.07589826402907	0.862842612564367	MYLIP;ZFP710;CD81;SAT1;TGFBR1;CTTNBP2NL;TPST2;TMSB4X;RPS27RT;TMCC3;SERINC3;RPL39;TPT1
Mouse 36 Sncg up	6/43	0.449831994542268	0.8191574329467	0	0	1.14068416242329	0.911271031421882	STAT5B;YJEFN3;C1GALT1;CELF6;CACNG4;LGR4
Human Inh L3-6 PAX6 LINC01497 up	14/106	0.449950562666205	0.8191574329467	0	0	1.07050291493995	0.854922429108032	DDX3X;EHMT2;C1GALT1;WDR41;SMAD5;TMEM164;TMCO1;HNRNPK;ATP7B;KIF5B;RAVER2;TRIM24;ITGA6;HMGN1
Human Exc L3-5 RORB LAMA4 down	2/12	0.451163203681353	0.8191574329467	0	0	1.40675241157556	1.1196710087901	ADARB2;ANO4
Mouse 15 Lamp5 up	2/12	0.451163203681353	0.8191574329467	0	0	1.40675241157556	1.1196710087901	SEMA6A;TTC28
Mouse 219 L6 IT CTX down	2/12	0.451163203681353	0.8191574329467	0	0	1.40675241157556	1.1196710087901	ADCY2;SCN1A
Mouse 327 L6 CT CTX down	2/12	0.451163203681353	0.8191574329467	0	0	1.40675241157556	1.1196710087901	NAV1;A230006K03RIK
Mouse 54 Vip up	2/12	0.451163203681353	0.8191574329467	0	0	1.40675241157556	1.1196710087901	DLX1;FAT4
Mouse 94 Sst down	2/12	0.451163203681353	0.8191574329467	0	0	1.40675241157556	1.1196710087901	ELMOD1;SEZ6L
Mouse 235 L3 RSP-ACA up	7/51	0.453293719110842	0.820952604636512	0	0	1.11908248819244	0.885434825215257	NDUFA11;TMEM237;TSPAN17;MED8;B3GLCT;LYSMD2;MRPS21
Mouse 153 L2 IT ENTm up	8/59	0.455973346997907	0.823730744953505	0	0	1.1034112275047	0.866531921141038	RUFY1;TMEM158;FLRT3;SDC3;SYT14;INTS6;ENOPH1;TANK
Human Inh L1-6 SST NPY up	23/178	0.458089706242446	0.824224421847012	0	0	1.04388247446945	0.814948868804262	STAT5B;CERS5;WDR59;NHLRC3;ATP6AP1;PRMT2;ECI2;WDR41;TM2D3;CFLAR;OSBPL11;ARHGAP33;CRHBP;ACLY;TMBIM4;TRIM24;SARM1;WDFY2;PHPT1;RIMKLB;FADS1;MATN2;LIMS1
Human Inh L5-6 VIP COL4A3 down	3/20	0.461978361619396	0.824224421847012	0	0	1.24125452352232	0.958542949159414	AMPH;ZSWIM6;OSBPL10
Mouse 141 L3 IT ENTm down	3/20	0.461978361619396	0.824224421847012	0	0	1.24125452352232	0.958542949159414	GRID2;ARHGEF12;AMPH
Mouse 63 Sst Chodl down	3/20	0.461978361619396	0.824224421847012	0	0	1.24125452352232	0.958542949159414	CAMKV;NTRK3;SEZ6L
Mouse 77 Sst down	3/20	0.461978361619396	0.824224421847012	0	0	1.24125452352232	0.958542949159414	KCNH7;ELMOD1;D430041D05RIK
Human Inh L5-6 SST KLHL1 down	4/28	0.46732457118339	0.824998670389239	0	0	1.17229820327165	0.891803876940853	PTPRE;COBL;PRKCA;FAR2
Mouse 109 Pvalb down	4/28	0.46732457118339	0.824998670389239	0	0	1.17229820327165	0.891803876940853	LGI1;GRIN2A;RBFOX3;CALN1
Mouse 296 CA3 down	4/28	0.46732457118339	0.824998670389239	0	0	1.17229820327165	0.891803876940853	ABLIM1;KCNH7;TMSB10;DGKI
Human Inh L1-5 VIP LINC01013 down	5/36	0.47057514104296	0.824998670389239	0	0	1.13448432530668	0.855173862441576	NTM;TMEM132B;CLVS2;ZSWIM6;RUNX1T1
Mouse 279 CA1 up	5/36	0.47057514104296	0.824998670389239	0	0	1.13448432530668	0.855173862441576	ARHGEF25;ARHGEF28;DCAKD;SHISA7;ARHGAP12
Mouse 166 L2/3 IT ENTl up	6/44	0.472776786462154	0.824998670389239	0	0	1.11060259344012	0.83198784441022	HRK;TRPS1;SDC3;PHACTR2;MRPS18A;ACKR1
Mouse 24 Ndnf HPF up	6/44	0.472776786462154	0.824998670389239	0	0	1.11060259344012	0.83198784441022	NXPE4;C1D;GREB1L;ZFP608;SPATS2L;PDZRN4
Mouse 371 Peri up	6/44	0.472776786462154	0.824998670389239	0	0	1.11060259344012	0.83198784441022	TBC1D1;CALD1;IL34;TMOD3;DTX3;LIMS1
Human OPC L1-6 PDGFRA COL20A1 up	7/52	0.47436976620612	0.824998670389239	0	0	1.09415134022464	0.815983236053966	BCAN;KIF13A;SDC3;PCDH15;NAV1;PTN;CACNG4
Human Exc L5 FEZF2 PKD2L1 up	16/124	0.479704512978939	0.824998670389239	0	0	1.04206712775832	0.765486842069956	USP6NL;STX17;STXBP4;MAMDC2;CRMP1;LHFPL2;SGPP2;ATXN2L;FEZ1;PCED1B;RAB24;GPC5;WDFY2;FBXL4;TPT1;PLEC
Mouse 350 L6b CTX up	17/133	0.493053776700565	0.824998670389239	0	0	1.0307807075031	0.728903208455883	CEP112;MPI;STARD10;B3GLCT;LYSMD2;N4BP2L1;ANTXR1;OSBPL10;GFRA4;TMEM158;DLG3;ZMIZ2;4933434E20RIK;RGS20;SCG3;ATXN7L1;PPFIA3
Mouse 22 Ndnf HPF down	2/13	0.494264697457147	0.824998670389239	0	0	1.2787927506577	0.901144893628148	KLF9;NXPH1
Mouse 272 ProS down	2/13	0.494264697457147	0.824998670389239	0	0	1.2787927506577	0.901144893628148	ATRNL1;SORBS2
Mouse 313 NP SUB up	2/13	0.494264697457147	0.824998670389239	0	0	1.2787927506577	0.901144893628148	ASCL1;XKR6
Mouse 321 L6 CT CTX up	2/13	0.494264697457147	0.824998670389239	0	0	1.2787927506577	0.901144893628148	CCDC12;FANCD2
Mouse 326 L6 CT CTX up	2/13	0.494264697457147	0.824998670389239	0	0	1.2787927506577	0.901144893628148	MED10;SCG3
Mouse 57 Vip up	2/13	0.494264697457147	0.824998670389239	0	0	1.2787927506577	0.901144893628148	DLX1;PENK
Human Inh L3-5 SST CDH3 down	10/77	0.494541176775855	0.824998670389239	0	0	1.04977130476649	0.739170074963473	PTPRE;CDKL5;NLGN2;PCCA;TUSC3;SAR1B;TMEM132B;SPATS2;PRKCA;TTC28
Human Exc L3-5 RORB TNNT2 up	9/69	0.494771440018136	0.824998670389239	0	0	1.05501813784764	0.74237338807145	RTKN2;FEZ2;NHLRC2;AGAP3;BZW2;HNMT;SIAE;TGFBR1;TMPO
Mouse 80 Sst up	9/69	0.494771440018136	0.824998670389239	0	0	1.05501813784764	0.74237338807145	CNTNAP1;ZFP445;PINK1;NDUFA11;IGLON5;FEZ1;TCP11L1;ACSL6;FAR2
Mouse 168 L2/3 IT ENTl down	8/61	0.49500249811848	0.824998670389239	0	0	1.06165143751996	0.746545296333761	MORF4L1;SLC25A3;ARHGEF4;PTPRJ;AP4S1;EPS15;CBARP;SCN2B
Mouse 90 Sst up	8/61	0.49500249811848	0.824998670389239	0	0	1.06165143751996	0.746545296333761	PTPRU;FEZ1;IL34;PREP;VEGFB;AFAP1;LIPA;CDH7
Human Astro L1-6 FGFR3 AQP1 up	6/45	0.495441034300584	0.824998670389239	0	0	1.08206366902019	0.759940818555021	APC2;WWOX;BCAN;ABLIM1;ARHGEF4;GPC5
Human Inh L1-2 VIP HTR3A up	6/45	0.495441034300584	0.824998670389239	0	0	1.08206366902019	0.759940818555021	EPS8;STAT5B;SMARCD3;GOLPH3L;CRMP1;SYT17
Mouse 4 Lamp5 Lhx6 up	6/45	0.495441034300584	0.824998670389239	0	0	1.08206366902019	0.759940818555021	ARL14EP;C1D;RPL13A;TBC1D2B;ANP32B;IER3IP1
Human Inh L5-6 PVALB MEPE up	3/21	0.495483692287092	0.824998670389239	0	0	1.17222892373676	0.823163576432391	PRPSAP1;OGDH;LGR4
Mouse 38 Sncg down	5/37	0.49561380083737	0.824998670389239	0	0	1.09896881287726	0.771430260835814	GDA;PKIA;KLF9;CACNA1A;DGKI
Human Exc L3-5 RORB LINC01202 down	4/29	0.495687657313145	0.824998670389239	0	0	1.12534191472245	0.789775391920038	ABLIM1;GRID2;NAV1;ANO4
Mouse 268 ProS up	4/29	0.495687657313145	0.824998670389239	0	0	1.12534191472245	0.789775391920038	FAM234B;NAB1;SNX12;RNF2
Human Oligo L2-6 OPALIN FTH1P3 down	114/912	0.497133812642813	0.825494714296033	0	0	1.00481000481	0.702257741748754	UBE2D3;PPP1CB;RPS15;HERC3;CCDC91;HERC1;ZC3H12B;KIF5B;SMARCAD1;KIF21A;GTF2I;HMGN1;SKP1;RBFOX1;FBXW7;TTC7B;REV1;PRKCA;TANC2;KLHL42;ST7L;MORF4L1;RALGAPB;PPA2;EWSR1;MORF4L2;FAM185A;SRSF5;DENND6A;DGKI;ANKRD17;ANAPC16;UBA6;ANKRD11;NRF1;RNPC3;RPAP2;GLG1;APOO;WDR70;HLCS;EPB41L3;SARAF;SMYD3;ACBD6;SMAD4;FUS;IQSEC1;DENND4C;UPF3A;PBX1;PTPRE;AHI1;CDK8;IBTK;NBEA;REEP5;RCAN2;CALM1;SERINC3;FBXL4;GALK2;SNAP25;GSK…
Human Micro L1-6 TYROBP CD74 down	88/704	0.501455083614937	0.830751624698478	0	0	1.00475793981206	0.69352536594329	SNAP25;GSK3B;SMG1;BMPR2;CELF1;FAF1;UBE2D3;PTEN;ARHGAP35;PPP1CB;HERC3;IMMP2L;CCDC91;HERC1;MAN1A2;KIF5B;AKT3;ATXN7L1;METTL15;SPG11;RBM5;JAK1;HMGN1;RBFOX1;KLF12;FBXW7;STRBP;ATRX;NSMCE2;PPP2R5C;TANC2;SRRM1;PARP8;INPP4A;ATRN;ZFYVE16;NCOR1;ELF2;PCCA;PPA2;EWSR1;RAPGEF2;LCOR;TMBIM6;WDFY3;SRSF5;PPP1R12B;GAPDH;MAPRE2;ANKRD17;ROCK2;CSTF3;NRF1;GLG1;TM9SF3;APOO;FAM168A;WDR70;HNRNPDL;NSD1;EPB41L3;SARAF;SMYD3;A…
Human Inh L5-6 LAMP5 CRABP1 up	9/70	0.512851702727493	0.836455773320677	0	0	1.03766329018574	0.692918914936751	IGSF11;SLC9A7;FAM174A;PLEKHO1;CEPT1;HAPLN1;KCTD6;TMEM164;HMGN1
Human Exc L6 FEZF2 KLK7 up	22/175	0.515034345000834	0.836455773320677	0	0	1.0112551773816	0.670989745551244	ACTR3;ACADVL;SMURF2;STX17;KCNJ9;UBE2QL1;PARVB;ZBTB44;CYP46A1;TMEM175;CAMKV;MDFIC;TEF;MFAP3;CNTRL;CCNYL1;SCG3;NPHP4;EXTL3;LURAP1;HMGN1;CDK5R1
Mouse 258 L6 Car3 up	7/54	0.515823613624814	0.836455773320677	0	0	1.04747174402961	0.693416245103265	PTPRU;NTNG2;KCNJ9;TSPAN17;RGS20;TMEM14A;SH3D19
Mouse 325 L6 CT CTX up	7/54	0.515823613624814	0.836455773320677	0	0	1.04747174402961	0.693416245103265	CAP1;CCDC12;RNF217;ZYX;SCG3;FAR2;PSMB10
Mouse 61 Sst Chodl down	6/46	0.517764409301172	0.836455773320677	0	0	1.05495169082126	0.694406071854734	KCNH7;NTRK3;ELMOD1;PRICKLE2;MATK;SORBS2
Human Exc L3 RORB OTOGL down	5/38	0.520192833054111	0.836455773320677	0	0	1.0656057557466	0.696432719192679	ABLIM1;RCAN2;IL1RAPL1;PRKCA;ANO4
Human VLMC L1-5 PDGFRA COLEC12 up	4/30	0.523385372460086	0.836455773320677	0	0	1.08199764836933	0.700525567283658	PDGFRB;ARHGAP29;PLXDC1;PARD3B
Human Inh L2-5 VIP SOX11 down	3/22	0.527906103211171	0.836455773320677	0	0	1.11046917656022	0.709408626242546	GRIN2A;TMEM132B;PBX1
Mouse 105 Pvalb down	3/22	0.527906103211171	0.836455773320677	0	0	1.11046917656022	0.709408626242546	GRIN2A;RBFOX3;GDA
Mouse 169 L2/3 IT ENTl up	3/22	0.527906103211171	0.836455773320677	0	0	1.11046917656022	0.709408626242546	TRAM1;PENK;PELI1
Mouse 297 CA3 down	3/22	0.527906103211171	0.836455773320677	0	0	1.11046917656022	0.709408626242546	PCDH7;TMSB10;NAP1L5
Mouse 316 NP SUB up	3/22	0.527906103211171	0.836455773320677	0	0	1.11046917656022	0.709408626242546	CCDC12;B3GLCT;XKR6
Mouse 327 L6 CT CTX up	3/22	0.527906103211171	0.836455773320677	0	0	1.11046917656022	0.709408626242546	CCDC12;FANCD2;SCG3
Mouse 329 L6 CT CTX up	3/22	0.527906103211171	0.836455773320677	0	0	1.11046917656022	0.709408626242546	CCDC12;SCG3;HNMT
Human Exc L5-6 FEZF2 IFNG-AS1 up	9/71	0.530723750727048	0.836455773320677	0	0	1.02086827631938	0.646733974185612	USP6NL;MYLIP;DESI2;RAB26;CTNNBIP1;EIF2AK3;EXTL3;ADH5;TPT1
Mouse 81 Sst up	8/63	0.533180652615156	0.836455773320677	0	0	1.02292872317046	0.643314735579137	CNTNAP1;1110032F04RIK;STAT2;TCP11L1;SPATS2L;FAR2;CCDC174;SHISA7
Human Inh L1-2 PVALB CDK20 down	2/14	0.535145557340072	0.836455773320677	0	0	1.17215969989282	0.732853584182696	GRID2;CACNA1B
Mouse 140 L3 IT ENTm down	2/14	0.535145557340072	0.836455773320677	0	0	1.17215969989282	0.732853584182696	GRID2;PCDH7
Mouse 214 L5/6 IT CTX down	2/14	0.535145557340072	0.836455773320677	0	0	1.17215969989282	0.732853584182696	COX14;RUNX1T1
Mouse 298 CA3 down	2/14	0.535145557340072	0.836455773320677	0	0	1.17215969989282	0.732853584182696	NTM;NAP1L5
Mouse 307 L5 NP CTX up	2/14	0.535145557340072	0.836455773320677	0	0	1.17215969989282	0.732853584182696	SCG3;XKR6
Mouse 315 NP SUB up	2/14	0.535145557340072	0.836455773320677	0	0	1.17215969989282	0.732853584182696	KCNJ9;XKR6
Mouse 342 L6b RHP up	2/14	0.535145557340072	0.836455773320677	0	0	1.17215969989282	0.732853584182696	MCF2L;XKR6
Mouse 55 Vip up	2/14	0.535145557340072	0.836455773320677	0	0	1.17215969989282	0.732853584182696	USE1;TTC28
Mouse 68 Sst down	2/14	0.535145557340072	0.836455773320677	0	0	1.17215969989282	0.732853584182696	NTRK3;ELMOD1
Mouse 7 Lamp5 up	2/14	0.535145557340072	0.836455773320677	0	0	1.17215969989282	0.732853584182696	EEPD1;SEMA6A
Mouse 298 CA3 up	69/558	0.54421858958529	0.839155660999765	0	0	0.99204303854565	0.603563244229283	PRDM8;RNF10;ZFP445;CNTNAP1;GSK3A;CRCP;ZFP81;GRIK4;CHD4;IMMP2L;ZMIZ2;TRPS1;NCK2;DPF3;DENND5A;MDP1;SBF1;PPFIA3;RBM5;SH3D19;SNTA1;ZFP810;MORC3;SMIM15;USP5;SECISBP2L;REV1;SUPT6;MFSD11;D030056L22RIK;PARP8;FAM133B;TPST1;DPM2;INF2;KPNB1;NAPA;ARHGEF25;TMEM59L;DERL2;AGPAT3;BICRA;ARVCF;RAB24;4933434E20RIK;E2F3;CAMTA2;RPS2;CNNM2;CNNM3;EIF4B;ZSCAN18;ARL14EP;MAP3K3;WDR59;TOR1A;POLR3GL;NDUFA3;IL34;CTNS;PTPN11;…
Human Oligo L2-6 OPALIN MAP6D1 down	5/39	0.544243785449632	0.839155660999765	0	0	1.03420523138833	0.629167023562118	TUBB2A;SEZ6L2;GPLD1;ARHGAP12;OSBPL10
Mouse 24 Ndnf HPF down	5/39	0.544243785449632	0.839155660999765	0	0	1.03420523138833	0.629167023562118	CAMKV;ROCK2;IL1RAPL1;KLF9;PPM1E
Human Exc L5 THEMIS RGPD6 down	1/6	0.54971114927801	0.839155660999765	0	0	1.40658899156288	0.841649854871035	NTM
Mouse 167 L2/3 IT ENTl down	1/6	0.54971114927801	0.839155660999765	0	0	1.40658899156288	0.841649854871035	NFIX
Mouse 203 L5 IT CTX down	1/6	0.54971114927801	0.839155660999765	0	0	1.40658899156288	0.841649854871035	CHL1
Mouse 270 ProS down	1/6	0.54971114927801	0.839155660999765	0	0	1.40658899156288	0.841649854871035	ALCAM
Mouse 279 CA1 down	1/6	0.54971114927801	0.839155660999765	0	0	1.40658899156288	0.841649854871035	ABLIM1
Mouse 309 L5 NP CTX up	1/6	0.54971114927801	0.839155660999765	0	0	1.40658899156288	0.841649854871035	XKR6
Mouse 318 CT SUB up	1/6	0.54971114927801	0.839155660999765	0	0	1.40658899156288	0.841649854871035	XKR6
Mouse 340 L6b CTX down	1/6	0.54971114927801	0.839155660999765	0	0	1.40658899156288	0.841649854871035	KCTD16
Human Inh L5-6 SST BEAN1 down	3/23	0.559130970391006	0.851235021905951	0	0	1.05488540410133	0.613280351050501	CADM1;SEZ6L;SOX6
Human Inh L1 LAMP5 NMBR down	6/48	0.561175800255106	0.851235021905951	0	0	1.00460087416609	0.580379074979161	CNKSR2;LRCH1;CADM1;PCDH7;WDR19;DTX3
Mouse 374 VLMC up	6/48	0.561175800255106	0.851235021905951	0	0	1.00460087416609	0.580379074979161	PCCA;CD81;CALD1;IL34;RPS27RT;PTN
Mouse 10 Lamp5 up	9/73	0.565726288240866	0.854531935389039	0	0	0.988852781136638	0.56329495096912	IGSF11;EEPD1;RALGAPB;NDUFA11;AKAP8L;PDE6D;RPL13A;PLEKHO1;KCTD6
Mouse 372 SMC up	9/73	0.565726288240866	0.854531935389039	0	0	0.988852781136638	0.56329495096912	CALD1;TPM1;SPARCL1;PPP1R12B;CNNM2;PDLIM5;PTMA;SYNE2;TPT1
Human Inh L1-6 LAMP5 CA1 up	5/40	0.567707056885017	0.855726150734438	0	0	1.00459902270767	0.568753473725924	SLCO5A1;PLEKHO1;CEPT1;TMEM164;KCTD6
Mouse 76 Sst up	8/65	0.570219812009413	0.857715574968134	0	0	0.986923392284095	0.554387790631919	GPSM1;MAGEH1;LRCH1;CTNNBIP1;C1D;4933434E20RIK;RIMKLB;PJA1
Mouse 288 CA1 up	20/164	0.575222460535573	0.86343413178513	0	0	0.976495726495726	0.540000598887233	BRD2;ZFP445;VCP;ZER1;PNCK;GRP;ARHGEF28;DCAKD;NDUFA3;TMEM59L;NDUFA1;SUPT6;OSBPL11;SMARCA4;BICRA;PSMD9;IMMP2L;GAREM1;METTL15;RBM5
Human Inh L5-6 PVALB KCNIP2 up	50/409	0.578268225885681	0.866197613357926	0	0	0.97898305858715	0.53620611357247	FASTKD2;SLC35F5;IER3IP1;IKZF4;ARHGAP35;IPO5;TOM1;HERC6;SMIM13;NHLRC3;IPMK;WDR73;PEX1;COMMD6;SDHA;ITFG2;CLPX;ATXN2L;EID1;SLC7A6;MAP7D1;KDELR2;INPP1;ZBTB43;MRPL13;PRPSAP1;GGA2;FLRT3;TSPAN9;RAB24;CEPT1;DRAM2;ANKZF1;COX10;HSPA9;RWDD1;NFYC;VEGFB;NR1H3;EIF2AK4;GDAP2;NDUFAF4;MKRN2;ACO1;CYSTM1;RBM45;FBXL4;LGR4;CDK16;DCP1B
Human Inh L1 SST P4HA3 down	6/49	0.582171708140306	0.869369192323886	0	0	0.981181889675317	0.530809437033623	NCOR1;ATRNL1;WDR19;LDLRAD4;HSPA12A;RUNX1T1
Mouse 139 L2 IT ENTl up	9/74	0.582803825730338	0.869369192323886	0	0	0.973583852664868	0.525642439761316	HRK;AP3M2;LYRM4;BOC;RNF217;HSPA2;ACKR1;EXTL3;SDCCAG8
Human Inh L1-6 LAMP5 AARD up	8/66	0.588234860024	0.875088560543534	0	0	0.96985189919142	0.514631532768662	GABPB2;FAM174A;PLEKHO1;SNCAIP;HAPLN1;KCTD6;HMGN1;SRM
Human Inh L1-6 VIP SLC7A6OS down	3/24	0.589072132549472	0.875088560543534	0	0	1.00459532425757	0.531638512795676	MBNL2;CACNA1A;NXPH1
Human Inh L1-6 PVALB COL15A1 down	7/58	0.594714166043479	0.878717808776714	0	0	0.965095986038394	0.501535660179389	GRIN2A;ATP8A1;RBFOX3;NTM;ZSWIM6;PBX1;AGPAT4
Mouse 303 L5 NP CTX down	7/58	0.594714166043479	0.878717808776714	0	0	0.965095986038394	0.501535660179389	GRAMD1B;RPL3;TSC22D1;CSNK1A1;PDE4DIP;SCN1B;CALN1
Mouse 123 DG down	6/50	0.602642360915268	0.878717808776714	0	0	0.958827404479578	0.485580264395463	CHL1;DZANK1;IQSEC1;NTM;LDLRAD4;NAP1L5
Mouse 181 L2/3 IT CTX up	6/50	0.602642360915268	0.878717808776714	0	0	0.958827404479578	0.485580264395463	CAP1;CFAP74;PABPC4;PELI1;DGCR6;METTL15
Mouse 290 CA1 up	6/50	0.602642360915268	0.878717808776714	0	0	0.958827404479578	0.485580264395463	NUDT9;TBC1D1;ARHGEF25;CAMTA2;SHISA7;ARHGAP12
Human Exc L5 THEMIS FGF10 down	1/7	0.605788794374045	0.878717808776714	0	0	1.17209053167269	0.5874797614138	PRKCA
Mouse 136 L2/3 IT PPP down	1/7	0.605788794374045	0.878717808776714	0	0	1.17209053167269	0.5874797614138	REPS2
Mouse 349 L6b CTX down	1/7	0.605788794374045	0.878717808776714	0	0	1.17209053167269	0.5874797614138	KCTD16
Human Inh L5-6 SST C4orf26 up	63/519	0.606477886295484	0.878717808776714	0	0	0.970805412790319	0.485487178543722	RPL4;ARF1;GSK3A;CD81;EHMT2;ARHGDIG;RPL6;IPO5;CNDP2;GCSH;ACTR1A;MAP1LC3B;PSMD2;PEG10;TCP11L1;CEP170B;BANF1;RPL39;ENOPH1;FADS1;TSPYL1;USP5;VSTM2L;EID1;ACLY;HAX1;FEZ1;C1D;CDIP1;TMBIM6;CFAP97;SLBP;NUP205;WBP2;PEX11B;CRMP1;ATXN7L3B;TM2D3;SEZ6L2;PRPF8;AP3M2;APH1B;BLOC1S2;PTPMT1;RSBN1L;EIF4H;SAP18;BRIX1;ATP6V1D;HSPA9;STAT5B;SGTB;YIPF3;MBOAT7;L1CAM;TMEM237;FASN;MAGED2;RSL24D1;FBXL4;EIF4G1;RNF187;GRINA
Human Exc L6 FEZF2 POGK down	2/16	0.609847269234465	0.878717808776714	0	0	1.00459347726229	0.496818420634957	CADM1;SCN1A
Mouse 172 L2/3 IT CTX down	2/16	0.609847269234465	0.878717808776714	0	0	1.00459347726229	0.496818420634957	TMSB10;RUNX1T1
Mouse 193 L4/5 IT CTX up	2/16	0.609847269234465	0.878717808776714	0	0	1.00459347726229	0.496818420634957	FAM241B;EXTL3
Mouse 280 CA1 up	2/16	0.609847269234465	0.878717808776714	0	0	1.00459347726229	0.496818420634957	ARHGEF25;DCAKD
Mouse 281 CA1 down	2/16	0.609847269234465	0.878717808776714	0	0	1.00459347726229	0.496818420634957	KCNH7;EPB41L3
Mouse 69 Sst down	2/16	0.609847269234465	0.878717808776714	0	0	1.00459347726229	0.496818420634957	ATP8A1;CADM1
Human Inh L1-6 PVALB COL15A1 up	5/42	0.612674726914512	0.881026257303068	0	0	0.950187612159443	0.465516968529247	ADAMTS5;FAM20C;ADGRA3;PTPN13;C1QL1
Mouse 123 DG up	12/101	0.614141046622611	0.881372080881551	0	0	0.947901080066382	0.462130838790502	SGCE;ARL14EP;CEP112;DCUN1D5;MBD2;MGAT3;NDUFA1;KCNA4;GFRA1;ALKBH6;RBM5;KDM6A
Mouse 261 L6 Car3 down	3/25	0.617668681882228	0.884668888990682	0	0	0.958877069854151	0.46198992439259	NTM;ELMOD1;RUNX1T1
Human VLMC L1-5 PDGFRA COLEC12 down	90/742	0.623390149154865	0.891088503463913	0	0	0.969593558282209	0.458213154841323	SNAP25;GSK3B;BMPR2;CELF1;FAF1;UBE2D3;PPP1CB;PPP3CB;CCDC91;HERC1;MAN1A2;ZC3H12B;KIFAP3;METTL15;SPG11;RBM5;ANKS1B;JAK1;GTF2I;ACTR2;ARHGEF12;TSC22D1;FBXW7;COMMD10;SECISBP2L;ATRX;NSMCE2;REV1;NAV1;MTSS1;TANC2;PARP8;NCOR1;EWSR1;FAM185A;RAPGEF2;LCOR;PKP4;TMBIM6;WDFY3;SRSF5;PPP1R12B;GAPDH;MAPRE2;SDCCAG8;ANKRD17;TBC1D19;ROCK2;ANKRD11;NTM;PRICKLE2;NRXN3;NRF1;MLLT3;GLG1;ABLIM1;WDR70;HNRNPDL;NSD1;EPB41L3;RNF…
Mouse 296 CA3 up	9/77	0.632070664530651	0.901703983725274	0	0	0.930471584038694	0.426857635612949	ARHGEF25;FLRT3;TSPAN9;COL6A1;TMEM59L;GLT8D1;CHD4;GDAP2;PARP8
Human Inh L1 LAMP5 RAB11FIP1 up	8/69	0.639959946821354	0.90583714740953	0	0	0.921995746423429	0.411532513456963	ABCC1;GABPB2;EIF2AK3;PLEKHO1;SNCAIP;HAPLN1;TMEM164;SRM
Mouse 214 L5/6 IT CTX up	2/17	0.643612899379462	0.90583714740953	0	0	0.937566988210075	0.413146226557134	METTL15;GMCL1
Mouse 79 Sst down	2/17	0.643612899379462	0.90583714740953	0	0	0.937566988210075	0.413146226557134	GRIN2A;KCNH7
Human Exc L5-6 FEZF2 CFTR down	3/26	0.644881851139484	0.90583714740953	0	0	0.917134315833639	0.402335961352546	CADM1;ATRNL1;KCTD16
Human Inh L1 LAMP5 BMP2 up	3/26	0.644881851139484	0.90583714740953	0	0	0.917134315833639	0.402335961352546	TMBIM4;CACNA1B;SNCAIP
Human Inh L3-5 SST CDH3 up	3/26	0.644881851139484	0.90583714740953	0	0	0.917134315833639	0.402335961352546	STAT5B;VSTM2L;QRFPR
Mouse 257 L5 PPP down	3/26	0.644881851139484	0.90583714740953	0	0	0.917134315833639	0.402335961352546	AMPH;AP2A2;EPS15
Human Inh L1-2 VIP PTGER3 up	16/137	0.64676297342228	0.90583714740953	0	0	0.929414672929041	0.405016049661596	L3MBTL1;MAGEH1;CERS5;USP49;SMARCD3;ENTPD6;KLHL11;TM2D3;RPL6;SYT17;TMCO1;COIL;TMEM106C;TMBIM6;TSPAN3;HMGN1
Human Exc L5 FEZF2 RNF144A-AS1 up	11/95	0.648142660802745	0.90583714740953	0	0	0.920522868284062	0.399179634126835	USP6NL;GGA2;MYLIP;STX17;FASTKD2;GPR180;EHMT2;CRMP1;FBXL4;TPT1;SCN2B
Human Exc L5-6 FEZF2 FILIP1L down	1/8	0.654885126200122	0.90583714740953	0	0	1.00459163175113	0.425239055350741	NTM
Human Exc L5-6 FEZF2 SH2D1B down	1/8	0.654885126200122	0.90583714740953	0	0	1.00459163175113	0.425239055350741	NTM
Human Exc L6 THEMIS SNTG2 down	1/8	0.654885126200122	0.90583714740953	0	0	1.00459163175113	0.425239055350741	ADARB2
Mouse 155 L2 IT ProS up	1/8	0.654885126200122	0.90583714740953	0	0	1.00459163175113	0.425239055350741	TMEM158
Mouse 314 NP SUB up	1/8	0.654885126200122	0.90583714740953	0	0	1.00459163175113	0.425239055350741	XKR6
Mouse 281 CA1 up	10/87	0.655125614260022	0.90583714740953	0	0	0.912913699204022	0.386097024461378	ZER1;PNCK;MTHFD1;PABPC4;ARHGEF28;SUPT6;CAMTA2;ATM;METTL15;IPO5
Mouse 343 L6b CTX up	10/87	0.655125614260022	0.90583714740953	0	0	0.912913699204022	0.386097024461378	TMEM158;DESI2;ZMIZ2;STARD10;CCZ1;LYSMD2;A630089N07RIK;FADS1;OSBPL10;GFRA4
Mouse 114 Pvalb up	15/130	0.663485149994795	0.912305068306443	0	0	0.916732542819499	0.376088431827557	NDUFA11;DMAC2;NFYC;ACSL6;VEGFB;AFAP1;DEXI;KLF3;ETV6;MRPL42;FEZ1;IDH3B;ZFP641;KCNK3;CDK16
Human Inh L2 PAX6 FREM2 down	3/27	0.67069205606003	0.912305068306443	0	0	0.87887012464817	0.351060435311446	KCNH7;ELMOD1;CALN1
Mouse 127 L2/3 IT APr down	3/27	0.67069205606003	0.912305068306443	0	0	0.87887012464817	0.351060435311446	GRID2;REPS2;ATRAID
Mouse 64 Sst down	3/27	0.67069205606003	0.912305068306443	0	0	0.87887012464817	0.351060435311446	KCNH7;NTRK3;ELMOD1
Mouse 91 Sst up	3/27	0.67069205606003	0.912305068306443	0	0	0.87887012464817	0.351060435311446	SEMA6A;FEZ1;LIPA
Mouse 203 L5 IT CTX up	4/36	0.671649985042345	0.912305068306443	0	0	0.878821399839099	0.349786674177917	NAPA;INF2;ARHGEF25;EXTL3
Human Inh L1-2 SST PRRT4 up	2/18	0.675022108856041	0.912305068306443	0	0	0.878918810289389	0.345423736421438	DTWD2;TANK
Human Inh L2 PVALB FRZB down	2/18	0.675022108856041	0.912305068306443	0	0	0.878918810289389	0.345423736421438	CHL1;CACNA1B
Mouse 259 L6 Car3 down	2/18	0.675022108856041	0.912305068306443	0	0	0.878918810289389	0.345423736421438	NFIX;NTM
Mouse 328 L6 CT CTX up	2/18	0.675022108856041	0.912305068306443	0	0	0.878918810289389	0.345423736421438	CCDC12;SCG3
Human Inh L1 LAMP5 PVRL2 down	6/54	0.678703707583548	0.912305068306443	0	0	0.87872383252818	0.34056753400453	CNKSR2;PTPRE;LRCH1;MMP16;PARP8;OPCML
Mouse 289 CA1 up	7/63	0.683155167021997	0.912305068306443	0	0	0.878674989931534	0.334804396510383	TBC1D1;ARHGEF25;DCAKD;CAMTA2;SHISA7;MATN2;ARHGAP12
Human Inh L5 PVALB LRIG3 up	27/234	0.693711901403709	0.912305068306443	0	0	0.916326854842981	0.335099385946093	SETD7;PRPSAP1;GGA2;FLRT3;TSPAN9;RAVER2;RAB24;SLC12A6;DRAM2;COX10;HERC6;CNTLN;HSPA9;SMAD1;USP49;NFYC;C1GALT1;TPM1;WDR75;EIF2AK4;SDHA;NUP93;BIN1;OGDH;ACO1;FBXL4;LGR4
Human Inh L2-5 PVALB RPH3AL up	3/28	0.695096130096095	0.912305068306443	0	0	0.843667068757539	0.306846037795239	GGA2;PRPSAP1;TSPAN9
Mouse 106 Pvalb up	3/28	0.695096130096095	0.912305068306443	0	0	0.843667068757539	0.306846037795239	PLA2G3;WBP1L;KCNK3
Mouse 304 L5 NP CTX up	3/28	0.695096130096095	0.912305068306443	0	0	0.843667068757539	0.306846037795239	LRCH1;CCDC12;B3GLCT
Mouse 85 Sst up	3/28	0.695096130096095	0.912305068306443	0	0	0.843667068757539	0.306846037795239	FEZ1;WBP1L;KCNK3
Human Exc L5 FEZF2 CSN1S1 down	1/9	0.697868967411048	0.912305068306443	0	0	0.878967456809964	0.316185618777348	RUNX1T1
Human Exc L5-6 FEZF2 OR1L8 down	1/9	0.697868967411048	0.912305068306443	0	0	0.878967456809964	0.316185618777348	ALCAM
Human Exc L6 THEMIS SLN down	1/9	0.697868967411048	0.912305068306443	0	0	0.878967456809964	0.316185618777348	KLF12
Human Inh L5-6 PVALB SST CRHR2 down	1/9	0.697868967411048	0.912305068306443	0	0	0.878967456809964	0.316185618777348	TTC28
Human Inh L5-6 SST ISX up	1/9	0.697868967411048	0.912305068306443	0	0	0.878967456809964	0.316185618777348	STAT5B
Mouse 153 L2 IT ENTm down	1/9	0.697868967411048	0.912305068306443	0	0	0.878967456809964	0.316185618777348	AHI1
Mouse 188 L4/5 IT CTX up	1/9	0.697868967411048	0.912305068306443	0	0	0.878967456809964	0.316185618777348	EXTL3
Mouse 189 L4/5 IT CTX up	1/9	0.697868967411048	0.912305068306443	0	0	0.878967456809964	0.316185618777348	EXTL3
Mouse 260 L6 Car3 down	1/9	0.697868967411048	0.912305068306443	0	0	0.878967456809964	0.316185618777348	NFIX
Mouse 263 SUB down	1/9	0.697868967411048	0.912305068306443	0	0	0.878967456809964	0.316185618777348	ATP8A1
Mouse 310 L5 NP CTX down	1/9	0.697868967411048	0.912305068306443	0	0	0.878967456809964	0.316185618777348	KCTD16
Mouse 333 L6b/CT ENT down	1/9	0.697868967411048	0.912305068306443	0	0	0.878967456809964	0.316185618777348	PCDH7
Mouse 44 Vip up	1/9	0.697868967411048	0.912305068306443	0	0	0.878967456809964	0.316185618777348	VSTM2L
Mouse 158 L2/3 IT ENTl down	2/19	0.704138041104461	0.917165310786427	0	0	0.827170418006431	0.29015555136511	RPL12;NCS1
Mouse 88 Sst down	2/19	0.704138041104461	0.917165310786427	0	0	0.827170418006431	0.29015555136511	PCDH7;ELMOD1
Mouse 379 PVM up	9/83	0.720315662664295	0.932393190339069	0	0	0.85473381483055	0.280408883758733	TMSB4X;RPS27RT;SERINC3;SAT1;RPL39;TOR1AIP1;TPT1;PTBP3;ATP6V0E
Human Exc L2 LAMP5 KCNG3 up	7/66	0.729878153035537	0.932393190339069	0	0	0.833853252967637	0.262561771435366	NUP93;PNCK;WDFY2;CYP46A1;RNF2;IPO5;MLLT6
Mouse 104 Sst up	2/20	0.731044640192691	0.932393190339069	0	0	0.781171847088246	0.244726105104572	PYURF;PARD3B
Mouse 87 Sst up	2/20	0.731044640192691	0.932393190339069	0	0	0.781171847088246	0.244726105104572	ACSL6;KCNK3
Mouse 91 Sst down	2/20	0.731044640192691	0.932393190339069	0	0	0.781171847088246	0.244726105104572	ATP8A1;KCNH7
Mouse 292 CA3 up	86/731	0.732611280256508	0.932393190339069	0	0	0.935385468663339	0.291035863894989	PRDM8;CNTNAP1;GFM2;GPATCH2;GPATCH1;CHD4;PHF6;CHD1;RCBTB1;PSMD9;MFSD13A;IMMP2L;ZMIZ2;NCK2;PHACTR2;MDP1;METTL15;TNPO2;AGFG2;PPFIA3;RBM5;BRD2;PRMT7;USP5;STARD3NL;SECISBP2L;AP1B1;DDX10;SUPT6;ZDHHC13;IFT80;TMEM80;AP3B2;GFRA4;PARP8;ST7L;ACLY;TWSG1;GAREM1;IFT81;DENND6A;KPNB1;NAPA;PRKAA1;TBC1D19;VCP;PNCK;ARHGEF25;TMEM59L;TULP3;ABRAXAS2;MTIF2;PRPSAP1;IFT74;FLRT3;3110039M20RIK;DEAF1;PLAGL1;CLVS2;TASP1;SLC3…
Human Exc L3 LAMP5 CARM1P1 down	1/10	0.73550105389193	0.932393190339069	0	0	0.781259765189054	0.240005582749811	ADARB2
Human Inh L1-3 VIP CBLN1 up	1/10	0.73550105389193	0.932393190339069	0	0	0.781259765189054	0.240005582749811	EPS8
Human Inh L5-6 SST FBN2 up	1/10	0.73550105389193	0.932393190339069	0	0	0.781259765189054	0.240005582749811	STAT5B
Mouse 278 CA1-ProS down	1/10	0.73550105389193	0.932393190339069	0	0	0.781259765189054	0.240005582749811	NMNAT2
Mouse 282 CA1 down	1/10	0.73550105389193	0.932393190339069	0	0	0.781259765189054	0.240005582749811	CDC26
Mouse 324 L6 CT CTX down	1/10	0.73550105389193	0.932393190339069	0	0	0.781259765189054	0.240005582749811	CHL1
Mouse 51 Vip up	1/10	0.73550105389193	0.932393190339069	0	0	0.781259765189054	0.240005582749811	DLX1
Mouse 89 Sst down	1/10	0.73550105389193	0.932393190339069	0	0	0.781259765189054	0.240005582749811	NTRK3
Human Exc L2 LINC00507 ATP7B down	3/30	0.739740238860571	0.932393190339069	0	0	0.781083858285306	0.235462558502595	KCNH7;ADARB2;MTSS1
Human Inh L5-6 PVALB GAPDHP60 down	3/30	0.739740238860571	0.932393190339069	0	0	0.781083858285306	0.235462558502595	PTPRE;GRID2;SHANK2
Human Inh L1-5 VIP PHLDB3 down	9/85	0.746391011033855	0.932393190339069	0	0	0.832145357347419	0.243407237465663	NLGN2;ELMOD1;CLVS2;TNR;ZSWIM6;APBA2;OSBPL10;CAP2;RPL19
Human Exc L2 LAMP5 KCNG3 down	5/49	0.746521888936995	0.932393190339069	0	0	0.798701298701299	0.233484622484981	WWOX;KLF12;PTPRJ;UPF3A;MTSS1
Human Inh L1-3 VIP FNDC1 up	5/49	0.746521888936995	0.932393190339069	0	0	0.798701298701299	0.233484622484981	SALL1;TEF;TMEM51;DPF3;OBSL1
Mouse 303 L5 NP CTX up	5/49	0.746521888936995	0.932393190339069	0	0	0.798701298701299	0.233484622484981	LRCH1;PABPC4;SCG3;METTL15;XKR6
Mouse 271 ProS up	11/103	0.750328658787861	0.932393190339069	0	0	0.840091551642493	0.241311221301965	FAM234B;PSMB2;INAFM2;NAB1;ARHGEF28;SNX12;AP3B2;KPNB1;IPO5;KDM6A;JAZF1
Mouse 283 CA1 up	15/138	0.750708111911215	0.932393190339069	0	0	0.856713476225671	0.245652624586572	PTPRU;ZFP445;SMIM15;ARHGEF28;DCAKD;SECISBP2L;CCDC106;SMARCA4;BICRA;INO80DOS;SLC4A7;ZC3H12B;INTS6;EIF4B;JAZF1
Human Inh L5-6 SST KLHL1 up	4/40	0.750964794964795	0.932393190339069	0	0	0.780995798694914	0.223674467837826	STAT5B;SGTB;RAB23;VSTM2L
Human Exc L3-5 FEZF2 LINC01107 down	2/21	0.755840496768869	0.932393190339069	0	0	0.740015231003554	0.20714869558502	ARL6IP1;LSAMP
Human Exc L6 FEZF2 FFAR4 down	2/21	0.755840496768869	0.932393190339069	0	0	0.740015231003554	0.20714869558502	KCTD16;SCN1A
Human Inh L2-5 VIP BSPRY up	2/21	0.755840496768869	0.932393190339069	0	0	0.740015231003554	0.20714869558502	DLGAP3;CFAP97
Mouse 116 Pvalb up	2/21	0.755840496768869	0.932393190339069	0	0	0.740015231003554	0.20714869558502	NDUFA11;FEZ1
Mouse 305 L5 NP CTX down	2/21	0.755840496768869	0.932393190339069	0	0	0.740015231003554	0.20714869558502	NRXN3;UBE2QL1
Mouse 332 L6 CT ENTm down	2/21	0.755840496768869	0.932393190339069	0	0	0.740015231003554	0.20714869558502	REEP5;PCDH7
Mouse 82 Sst up	2/21	0.755840496768869	0.932393190339069	0	0	0.740015231003554	0.20714869558502	PINK1;FEZ1
Human Endo L2-5 NOSTRIN SRGN down	82/703	0.756029527076046	0.932393190339069	0	0	0.926125207975562	0.259013925460373	SNAP25;GSK3B;SMG1;CELF1;FAF1;UBE2D3;PTEN;LDLRAD4;PPP1CB;IMMP2L;CCDC91;HERC1;MAN1A2;ZC3H12B;DENND5A;KIFAP3;SLC12A6;METTL15;RBM5;ACTR2;ARHGEF12;FBXW7;SECISBP2L;ATRX;NSMCE2;PRKCA;MTSS1;TANC2;MORF4L1;ZFYVE16;NCOR1;RALGAPB;PPA2;FAM185A;LCOR;PKP4;WDFY3;SRSF5;PPP1R12B;GAPDH;DGKI;SDCCAG8;ANKRD17;ROCK2;ABHD2;ANKRD11;NRXN3;WDR20;NRF1;MLLT3;GLG1;APOO;WDR70;HNRNPDL;HLCS;NSD1;SARAF;ZSWIM6;SMYD3;ASCC3;CLASP2;S…
Mouse 137 L2 IT ENTl up	10/95	0.759973388502075	0.935652168378411	0	0	0.826612903225806	0.226881982241729	AP3M2;SEMA6A;CCDC12;NAB1;SDC3;GOLIM4;B3GLCT;AKAP17B;EXTL3;SDCCAG8
Mouse 229 L6 IT CTX down	4/41	0.768308898722254	0.936463959219116	0	0	0.759844317366441	0.200267163018224	EPB41L3;REPS2;CLASP2;SCN1A
Mouse 154 L2 IT ProS down	1/11	0.768447476967008	0.936463959219116	0	0	0.703093611892326	0.185182949223317	CBARP
Mouse 156 L2 IT ProS down	1/11	0.768447476967008	0.936463959219116	0	0	0.703093611892326	0.185182949223317	MRPL58
Mouse 193 L4/5 IT CTX down	1/11	0.768447476967008	0.936463959219116	0	0	0.703093611892326	0.185182949223317	RUNX1T1
Mouse 276 CA1-ProS down	1/11	0.768447476967008	0.936463959219116	0	0	0.703093611892326	0.185182949223317	KCNH7
Mouse 347 L6b CTX down	1/11	0.768447476967008	0.936463959219116	0	0	0.703093611892326	0.185182949223317	KCTD16
Human Inh L1-2 VIP EXPH5 up	2/22	0.77863390282816	0.942962449186299	0	0	0.702974276527331	0.175894217527908	DPF3;OBSL1
Human Inh L5 PVALB LRIG3 down	2/22	0.77863390282816	0.942962449186299	0	0	0.702974276527331	0.175894217527908	GRID2;CELF5
Mouse 21 Ndnf HPF down	2/22	0.77863390282816	0.942962449186299	0	0	0.702974276527331	0.175894217527908	NXPH1;SCN1B
Mouse 357 Astro up	3/32	0.77902600113583	0.942962449186299	0	0	0.72713281477476	0.181572957666436	GLUD1;RGS20;GPC5
Human Exc L3-5 FEZF2 ASGR2 up	88/759	0.782049764508821	0.943111745665334	0	0	0.919397769618214	0.22602190029177	RNF10;SCYL3;CSRNP2;ACADVL;CRCP;TRAF3IP1;ZFAND5;ECSIT;BZW2;PEPD;CYP46A1;PRSS23;PTPDC1;EDRF1;TCTN2;RAVER2;EIF2B1;CTNNBL1;TMED5;ILKAP;ACTR3;ANKDD1A;SREBF1;PCID2;NHLRC3;TMOD3;MED9;WDR75;VSTM2L;GFRA1;PUS7;CTTNBP2NL;FAM133B;ATXN2L;TPST2;GPR162;SLC7A6;BIN1;FKBP9;STAM2;SAXO2;GLYR1;CFAP61;L3MBTL1;STX17;CLEC2L;INPP1;ZBTB43;GNAI3;WDR20;SDAD1;PRPSAP1;CAND2;PDCD11;DZANK1;DHX35;CCDC181;NPHP4;UTP20;DPH7;SIAE;CO…
Human Inh L1-6 SST NPY down	4/42	0.784691420687485	0.943111745665334	0	0	0.739806071897362	0.179376881803356	STRBP;ADCY2;PTPRJ;FAR2
Human Inh L5-6 SST PAWR down	4/42	0.784691420687485	0.943111745665334	0	0	0.739806071897362	0.179376881803356	NTRK3;FAR2;SHANK2;DLGAP4
Human Inh L3-6 VIP ZIM2-AS1 up	10/98	0.792963002191011	0.943111745665334	0	0	0.798295454545455	0.185187552883635	PNCK;CRMP1;CBLB;AEN;AMOTL1;SNCAIP;ANKRD13A;ZSCAN18;RGMA;SRM
Mouse 339 L6b CTX up	9/89	0.79337680364819	0.943111745665334	0	0	0.790356711003628	0.182933599558989	CCDC12;FANCD2;RAB26;MCF2L;ZMIZ2;SCG3;FADS1;OSBPL10;GFRA4
Mouse 37 Sncg up	9/89	0.79337680364819	0.943111745665334	0	0	0.790356711003628	0.182933599558989	NGRN;CERS5;METAP1D;PRMT2;DESI2;UBA6;CELF6;MTSS1;TTC28
Mouse 100 Sst down	3/33	0.796760790763612	0.943111745665334	0	0	0.702854845195014	0.159689170672722	ABLIM1;GDA;TMEM132B
Human Exc L6 FEZF2 PROKR2 down	1/12	0.797291453834944	0.943111745665334	0	0	0.639139486467731	0.1447874497703	KCTD16
Human Inh L1-5 VIP PHLDB3 up	1/12	0.797291453834944	0.943111745665334	0	0	0.639139486467731	0.1447874497703	METAP1D
Mouse 182 L2/3 IT CTX down	1/12	0.797291453834944	0.943111745665334	0	0	0.639139486467731	0.1447874497703	RUNX1T1
Mouse 232 L6 IT ENTl up	1/12	0.797291453834944	0.943111745665334	0	0	0.639139486467731	0.1447874497703	ETV6
Mouse 345 L6b CTX down	1/12	0.797291453834944	0.943111745665334	0	0	0.639139486467731	0.1447874497703	CAR10
Mouse 42 Vip up	1/12	0.797291453834944	0.943111745665334	0	0	0.639139486467731	0.1447874497703	VSTM2L
Human Exc L5-6 FEZF2 LPO down	2/23	0.799538910232676	0.943111745665334	0	0	0.669461032001225	0.149771875424587	COBL;KCTD16
Mouse 77 Sst up	2/23	0.799538910232676	0.943111745665334	0	0	0.669461032001225	0.149771875424587	AIMP1;HPF1
Human Endo L2-5 NOSTRIN SRGN up	4/43	0.800136529702161	0.943111745665334	0	0	0.720795428760031	0.160717849758644	ST8SIA6;ITGA6;CFLAR;SYNE2
Mouse 5 Lamp5 Lhx6 down	11/108	0.802911768019287	0.944833979060339	0	0	0.796559137996282	0.174853054041426	AHI1;SMIM13;MMP16;SPAG5;AKT3;MAP7D2;APBA2;CMIP;CBARP;SCN2B;CLASP2
Mouse 88 Sst up	5/53	0.805876157323374	0.946772805744291	0	0	0.731975184439973	0.157978690023847	IMMP2L;GLCE;FEZ1;GPR83;CCDC174
Mouse 356 Astro up	7/72	0.808401853861527	0.948190755181791	0	0	0.756621952352923	0.160930462934652	BCAN;GLUD1;TRPS1;SPARCL1;RGS20;GPC5;SAT1
Mouse 289 CA1 down	2/24	0.818672219534133	0.948912755329438	0	0	0.638994446068401	0.127844574497107	DZANK1;NMNAT2
Mouse 304 L5 NP CTX down	2/24	0.818672219534133	0.948912755329438	0	0	0.638994446068401	0.127844574497107	TSC22D1;SORBS2
Mouse 305 L5 NP CTX up	2/24	0.818672219534133	0.948912755329438	0	0	0.638994446068401	0.127844574497107	CCDC12;XKR6
Human Inh L1-2 SST PRRT4 down	5/54	0.818852917781432	0.948912755329438	0	0	0.716995852667023	0.143292193909935	ARL6IP1;LDLRAD4;SEZ6L;TTC28;RPL19
Human Exc L2-3 LINC00507 DSG3 down	1/13	0.822543635307521	0.948912755329438	0	0	0.585844381947235	0.114446894413155	OSBPL10
Human Exc L5-6 FEZF2 C9orf135-AS1 down	1/13	0.822543635307521	0.948912755329438	0	0	0.585844381947235	0.114446894413155	NTM
Mouse 155 L2 IT ProS down	1/13	0.822543635307521	0.948912755329438	0	0	0.585844381947235	0.114446894413155	KCNH7
Mouse 306 L5 NP CTX up	1/13	0.822543635307521	0.948912755329438	0	0	0.585844381947235	0.114446894413155	XKR6
Mouse 344 L6b RHP down	1/13	0.822543635307521	0.948912755329438	0	0	0.585844381947235	0.114446894413155	RUNX1T1
Mouse 40 Vip up	1/13	0.822543635307521	0.948912755329438	0	0	0.585844381947235	0.114446894413155	LARP1B
Human Inh L1-5 VIP CD27-AS1 down	4/45	0.828327334617581	0.948912755329438	0	0	0.685556187822538	0.129122362909527	CDKL5;PRICKLE2;CLVS2;ZSWIM6
Mouse 23 Ndnf HPF up	5/55	0.831121751144352	0.948912755329438	0	0	0.70261569416499	0.129969136724063	RALGAPB;NDUFA3;IDH3B;MKRN2;ZFP608
Mouse 113 Pvalb down	2/25	0.836150753668762	0.948912755329438	0	0	0.611177128477562	0.109367919277873	GRID2;TMSB10
Mouse 140 L3 IT ENTm up	2/25	0.836150753668762	0.948912755329438	0	0	0.611177128477562	0.109367919277873	TRPS1;DGCR6
Mouse 25 Sncg up	2/25	0.836150753668762	0.948912755329438	0	0	0.611177128477562	0.109367919277873	VSTM2L;TTC28
Mouse 275 CA1-ProS up	2/25	0.836150753668762	0.948912755329438	0	0	0.611177128477562	0.109367919277873	FAM234B;TSPAN9
Mouse 280 CA1 down	2/25	0.836150753668762	0.948912755329438	0	0	0.611177128477562	0.109367919277873	DZANK1;ATRNL1
Mouse 86 Sst up	2/25	0.836150753668762	0.948912755329438	0	0	0.611177128477562	0.109367919277873	ACSL6;GPR83
Mouse 129 L2/3 IT APr up	1/14	0.84465113130854	0.948912755329438	0	0	0.540748524276045	0.0912954381363278	CDH7
Mouse 167 L2/3 IT ENTl up	1/14	0.84465113130854	0.948912755329438	0	0	0.540748524276045	0.0912954381363278	ACKR1
Mouse 264 SUB down	1/14	0.84465113130854	0.948912755329438	0	0	0.540748524276045	0.0912954381363278	ATP8A1
Mouse 322 L6 CT CTX up	1/14	0.84465113130854	0.948912755329438	0	0	0.540748524276045	0.0912954381363278	CCDC12
Mouse 325 L6 CT CTX down	1/14	0.84465113130854	0.948912755329438	0	0	0.540748524276045	0.0912954381363278	NAV1
Mouse 46 Vip up	1/14	0.84465113130854	0.948912755329438	0	0	0.540748524276045	0.0912954381363278	DLX1
Mouse 53 Vip up	1/14	0.84465113130854	0.948912755329438	0	0	0.540748524276045	0.0912954381363278	DLX1
Mouse 56 Vip up	1/14	0.84465113130854	0.948912755329438	0	0	0.540748524276045	0.0912954381363278	DLX1
Mouse 81 Sst down	1/14	0.84465113130854	0.948912755329438	0	0	0.540748524276045	0.0912954381363278	CDKL5
Mouse 333 L6b/CT ENT up	6/66	0.845972577362129	0.948914638257989	0	0	0.702495974235105	0.117505331509718	ZFP654;CEP112;ZFP317;ZDHHC13;ZFP617;ETV6
Mouse 368 Oligo up	7/76	0.850130321158359	0.952092992076106	0	0	0.71259638002183	0.115701154648286	BIN1;KIF13A;TMCC3;SLAIN1;ANO4;PTMA;RCBTB1
Human Exc L5-6 FEZF2 IFNG-AS1 down	2/26	0.852089794302798	0.952803362525212	0	0	0.585677920685959	0.0937455789856615	GRID2;MAST3
Human Inh L1-5 VIP CD27-AS1 up	3/37	0.856165729273113	0.953262191054471	0	0	0.620024125452352	0.0962843602952535	DLX1;METAP1D;DLGAP3
Human Inh L3 PVALB SAMD13 down	3/37	0.856165729273113	0.953262191054471	0	0	0.620024125452352	0.0962843602952535	CADM1;CHL1;AGPAT4
Mouse 61 Sst Chodl up	16/160	0.857303402719563	0.953262191054471	0	0	0.77993353094404	0.120081213669453	IGBP1;CRTC3;PRMT2;TMEM59L;SLC35E3;RPL13A;SNX21;USE1;ASS1;GLUD1;PINK1;SCCPDH;SERPINB6A;C1D;4933434E20RIK;SLC38A9
Human Inh L5-6 VIP COL4A3 up	11/115	0.862158948633672	0.953262191054471	0	0	0.742645918019052	0.11014599730967	RPL3;HNRNPK;NDUFB7;RXRA;YJEFN3;IGLON5;KIF5B;ARHGDIG;SEZ6L2;RPL6;MAPK8IP1
Mouse 154 L2 IT ProS up	1/15	0.864005415111605	0.953262191054471	0	0	0.502094931986455	0.0733943506402266	TMEM164
Mouse 313 NP SUB down	1/15	0.864005415111605	0.953262191054471	0	0	0.502094931986455	0.0733943506402266	SORBS2
Mouse 41 Vip up	1/15	0.864005415111605	0.953262191054471	0	0	0.502094931986455	0.0733943506402266	AP1S2
Human Micro L1-6 TYROBP CD74 up	4/48	0.864346583880242	0.953262191054471	0	0	0.638704015212463	0.0931111986480426	ST6GAL1;USP53;SFMBT2;ATM
Mouse 121 DG up	10/106	0.864465776126087	0.953262191054471	0	0	0.731434811827957	0.10652877187585	RWDD1;TSGA10;DCUN1D5;PABPC4;CLVS2;MGAT3;RPL13A;KCNA4;RPS2;TPT1
Human Inh L3-6 VIP UG0898H09 up	3/38	0.868409923700526	0.953262191054471	0	0	0.602274685507496	0.0849757866783115	METAP1D;PNCK;RIMKLB
Mouse 165 L2/3 IT ENTl up	3/38	0.868409923700526	0.953262191054471	0	0	0.602274685507496	0.0849757866783115	HRK;NXPE4;HSPA2
Mouse 60 Sst Chodl up	3/38	0.868409923700526	0.953262191054471	0	0	0.602274685507496	0.0849757866783115	PRMT2;RPL13A;USE1
Mouse 122 DG up	8/88	0.871349910284979	0.954671003122169	0	0	0.702256244963739	0.0967088653996416	SLC6A6;SPINDOC;HNRNPDL;ARHGEF25;ETV3;SF3B1;ANKRD13A;MCU
Human Inh L2-5 PVALB HHIPL1 up	12/126	0.87412936770389	0.954671003122169	0	0	0.738966059215836	0.0994108104264697	NUP93;PRPSAP1;GGA2;FLRT3;TSPAN9;MAP7D1;RAB24;TUBGCP5;EIF2AK4;ARHGAP35;RCOR1;LGR4
Mouse 92 Sst up	4/49	0.874819866484701	0.954671003122169	0	0	0.624474836864217	0.0835155665432027	PRMT2;C1D;VEGFB;RIMKLB
Mouse 138 L2 IT ENTl up	9/98	0.87500443818847	0.954671003122169	0	0	0.710066165781286	0.0948125223729275	HRK;ARHGEF15;LYRM4;DNLZ;PHACTR2;SYT14;INTS6;EXTL3;MID2
Mouse 108 Pvalb up	2/28	0.879794271015789	0.956801368478305	0	0	0.540563937670047	0.06922850006821	HPF1;PARD3B
Human Exc L2-3 RORB CCDC68 down	1/16	0.880949243299914	0.956801368478305	0	0	0.468595152002143	0.0593969037498792	ANO4
Human Exc L3 RORB OTOGL up	1/16	0.880949243299914	0.956801368478305	0	0	0.468595152002143	0.0593969037498792	HNMT
Human Oligo L5-6 OPALIN LDLRAP1 down	22/219	0.884751091812955	0.958420805427994	0	0	0.783400110243605	0.0959265019096482	FUS;CELF1;ATRX;ADAM22;TTC7B;PTPRJ;NAP1L1;TANC2;AHI1;PPP3CB;CCDC91;HERC1;MAN1A2;ZC3H12B;MORF4L2;EPB41L3;TRIP12;DNM1L;MAPRE2;METTL15;GALK2;SDCCAG8
Human Exc L2-3 RORB CCDC68 up	9/100	0.889024567454055	0.958420805427994	0	0	0.694380589181073	0.081680272650525	TOM1L1;PRPS2;FIG4;OSBPL5;GK;SGTB;TSPAN9;AEN;CYP46A1
Mouse 234 L3 RSP-ACA up	3/40	0.890164054880707	0.958420805427994	0	0	0.569654093176409	0.0662789700056258	GK;FAF1;EXTL3
Mouse 312 NP SUB up	3/40	0.890164054880707	0.958420805427994	0	0	0.569654093176409	0.0662789700056258	PTPRU;AGPAT3;XKR6
Mouse 324 L6 CT CTX up	5/61	0.891159184557906	0.958420805427994	0	0	0.627119862029319	0.0722644071064139	CCDC12;TEDDM2;NCK2;SCG3;MAPK8IP1
Human Inh L1 LAMP5 PVRL2 up	2/29	0.891771236204907	0.958420805427994	0	0	0.520513278551864	0.0596225271135289	TMBIM4;SNCAIP
Mouse 176 L2/3 IT CTX up	2/29	0.891771236204907	0.958420805427994	0	0	0.520513278551864	0.0596225271135289	PCED1B;MATN2
Human Inh L5-6 PVALB ZFPM2-AS1 up	11/120	0.895099345544358	0.958434186745275	0	0	0.708376046867078	0.0785026346382437	NUP93;PRPSAP1;HSPA9;GGA2;TSPAN9;MAP7D1;NFYC;RAB24;ACO1;COX10;LGR4
Mouse 346 L6b CTX down	1/17	0.895782716958032	0.958434186745275	0	0	0.43928284451587	0.0483463272096973	CAR10
Mouse 79 Sst up	1/17	0.895782716958032	0.958434186745275	0	0	0.43928284451587	0.0483463272096973	FEZ1
Mouse 119 Pvalb Vipr2 up	3/41	0.899784171041478	0.96128502077091	0	0	0.554631451971303	0.0585692778733303	NDUFA11;TRPS1;TMEM229B
Human Exc L3-5 FEZF2 ASGR2 down	1/18	0.908768587672335	0.963606448748434	0	0	0.413419043792688	0.0395496485835713	LSAMP
Human Inh L2-5 PVALB RPH3AL down	1/18	0.908768587672335	0.963606448748434	0	0	0.413419043792688	0.0395496485835713	GRID2
Human Inh L5-6 PVALB ZFPM2-AS1 down	1/18	0.908768587672335	0.963606448748434	0	0	0.413419043792688	0.0395496485835713	COBL
Human Inh L5-6 SST ISX down	1/18	0.908768587672335	0.963606448748434	0	0	0.413419043792688	0.0395496485835713	ADCY2
Mouse 65 Sst up	1/18	0.908768587672335	0.963606448748434	0	0	0.413419043792688	0.0395496485835713	FEZ1
Mouse 84 Sst up	4/53	0.90999830139108	0.963606448748434	0	0	0.57336595136848	0.0540756027069596	GLCE;FEZ1;CTNNBIP1;SPATS2L
Human Exc L5-6 THEMIS SMYD1 down	2/31	0.91246475487584	0.964797292287837	0	0	0.484560372546846	0.0443885498136181	CACNA1A;SCN2B
Mouse 39 Lamp5 up	3/43	0.916774972088432	0.967931284774717	0	0	0.526839565741858	0.0457787929287611	IGSF11;GSTO1;TMOD3
Human Exc L5 FEZF2 PKD2L1 down	1/19	0.920136904488211	0.968636067828731	0	0	0.390428998705415	0.0324965029737289	MAST3
Mouse 93 Sst down	1/19	0.920136904488211	0.968636067828731	0	0	0.390428998705415	0.0324965029737289	ELMOD1
Mouse 149 L2 IT PAR up	2/33	0.92939930424067	0.973412009381888	0	0	0.453246551187636	0.033185267048793	TMEM158;TRPS1
Human Exc L5 FEZF2 NREP-AS1 down	1/20	0.930089082677826	0.973412009381888	0	0	0.369858958364171	0.0268054945709272	GRID2
Human Inh L1-3 VIP CHRNA2 up	1/20	0.930089082677826	0.973412009381888	0	0	0.369858958364171	0.0268054945709272	SYT17
Mouse 12 Lamp5 up	1/20	0.930089082677826	0.973412009381888	0	0	0.369858958364171	0.0268054945709272	AGPAT4
Human Inh L1-2 VIP SCML4 up	11/128	0.934127751939066	0.976217810529344	0	0	0.659636674562048	0.0449490089332683	GGA2;GALC;SMAD1;METAP1D;RNH1;IGLON5;RAVER2;DPF3;HTR5A;OBSL1;SENP1
Mouse 335 L6b/CT ENT up	2/34	0.93665621025377	0.97677043824299	0	0	0.439057475884244	0.02873146847234	TMEM158;GFRA4
Mouse 375 VLMC up	3/46	0.937373577729712	0.97677043824299	0	0	0.489999158414453	0.0316899020914679	CLMP;IL34;PTN
Mouse 93 Sst up	2/35	0.943201319346856	0.977704101262173	0	0	0.425728344538634	0.0248946909921876	IL34;FEZ1
Mouse 120 DG up	14/160	0.944512865506252	0.977704101262173	0	0	0.672472171199681	0.0383887266172008	RWDD1;DCUN1D5;MBD2;DDX21;KCNA4;PDE4DIP;ETV3;TANC1;SLC6A6;SPRY2;RPS2;SF3B1;ANKRD13A;TPT1
Human Inh L2 VIP SLC6A16 down	1/22	0.946428448509698	0.977704101262173	0	0	0.334596032064895	0.0184228264279979	REPS2
Mouse 11 Lamp5 up	1/22	0.946428448509698	0.977704101262173	0	0	0.334596032064895	0.0184228264279979	B3GLCT
Mouse 17 Pax6 up	1/22	0.946428448509698	0.977704101262173	0	0	0.334596032064895	0.0184228264279979	RPL13A
Mouse 171 L2/3 IT CTX up	1/22	0.946428448509698	0.977704101262173	0	0	0.334596032064895	0.0184228264279979	METTL15
Human Inh L5-6 PVALB FAM150B up	3/48	0.948368769699349	0.978302934596602	0	0	0.468167805924139	0.0248184437468307	SLC25A3;OGDH;RHOQ
Mouse 291 CA3 down	1/23	0.953105201750216	0.980437669108115	0	0	0.319368859344753	0.0153392835474125	RBFOX3
Human Inh L2 PVALB FRZB up	3/49	0.953165411274788	0.980437669108115	0	0	0.457964021608014	0.0219670784186464	TM2D3;AMOTL1;KLF3
Human Inh L5-6 PVALB SST CRHR2 up	3/50	0.957542791573458	0.980775392618266	0	0	0.448194440879809	0.0194448566503505	KIF5B;SETD7;GDE1
Mouse 152 L2 IT ENTm up	3/50	0.957542791573458	0.980775392618266	0	0	0.448194440879809	0.0194448566503505	TMEM158;SDC3;ING1
Mouse 278 CA1-ProS up	5/73	0.958326288706823	0.980775392618266	0	0	0.516096579476861	0.0219686652212298	SMIM15;ARHGEF25;ARHGEF28;ARHGAP17;ARHGAP12
Mouse 125 DG up	1/24	0.958950070946649	0.980775392618266	0	0	0.305465788600276	0.0128039862011936	CBLB
Human Inh L3-5 VIP HS3ST3A1 up	1/25	0.96406666704794	0.984111189428482	0	0	0.292721307084505	0.0107120864918172	YJEFN3
Human Inh L1-3 VIP CBLN1 down	2/40	0.967341630418199	0.984111189428482	0	0	0.369605686241327	0.0122722234584487	CLVS2;SORBS2
Mouse 62 Sst Chodl up	10/129	0.967385027725583	0.984111189428482	0	0	0.589285714285714	0.0195399455811971	AIMP1;IGBP1;INO80DOS;PRMT2;ACER3;RPL13A;SNX21;USE1;ITFG2;GABRG1
Mouse 334 L6b/CT ENT up	1/26	0.968545700663042	0.984111189428482	0	0	0.280996384089996	0.00898053490118035	TMEM158
Mouse 148 L2 IT PAR up	6/88	0.97009775119735	0.984111189428482	0	0	0.513373394603511	0.01558521443861	LTK;TRPS1;CTNNBIP1;BAX;SYT14;CST6
Human Inh L5-6 PVALB GAPDHP60 up	1/27	0.972466588126814	0.984111189428482	0	0	0.270173378248911	0.00754312205020855	CFAP97
Mouse 276 CA1-ProS up	2/42	0.973914488932334	0.984111189428482	0	0	0.351085209003215	0.00927980451210195	TSPAN9;KDM6A
Human Exc L5 FEZF2 RNF144A-AS1 down	1/28	0.975898856832416	0.984111189428482	0	0	0.260152076544202	0.00634675545004837	GRID2
Human Exc L5 RORB MED8 up	1/28	0.975898856832416	0.984111189428482	0	0	0.260152076544202	0.00634675545004837	CEP162
Mouse 66 Sst up	1/28	0.975898856832416	0.984111189428482	0	0	0.260152076544202	0.00634675545004837	FEZ1
Mouse 68 Sst up	1/29	0.978903376289164	0.984379758813859	0	0	0.250846582104115	0.00534863552354689	GLCE
Mouse 94 Sst up	1/29	0.978903376289164	0.984379758813859	0	0	0.250846582104115	0.00534863552354689	IL34
Mouse 20 Ndnf HPF up	12/157	0.980307839452886	0.984415274534392	0	0	0.579944894380897	0.0115343121810761	RUFY1;IGSF11;TSEN34;APOO;NDUFA11;TUBGCP5;TCP11L1;AHSA2;TXNDC11;MRPL24;4930555F03RIK;TTC28
Human Inh L1 PAX6 MIR101-1 down	1/31	0.983835688707307	0.986580000251818	0	0	0.234096692111959	0.00381492839251903	CACNA1A
Mouse 337 L6b/CT ENT up	1/38	0.993636216178133	0.995020110629635	0	0	0.189732118619222	0.00121127242576746	ETV6
Human Exc L3-5 RORB LAMA4 up	1/40	0.995124234141706	0.995124234141706	0	0	0.179981662906532	0.000879694787040025	OSBPL5
